# Supplementary material for: Family-based exome-wide association study of childhood acute lymphoblastic leukemia among Hispanics confirms role of ARID5B in susceptibility
Source: PLoS One. 2017 Aug 17;12(8):e0180488. doi: 10.1371/journal.pone.0180488 (PMC5560704; doi:10.1371/journal.pone.0180488)
Supplement: S1 File — (ZIP) [file pone.0180488.s004.zip]

Archive with 7 entries (4 files):
- Supporting Data/
- Supporting Data/GenotypeData_InheritedEffects_AllSNPs.csv
- __MACOSX/
- __MACOSX/Supporting Data/
- __MACOSX/Supporting Data/._GenotypeData_InheritedEffects_AllSNPs.csv
- Supporting Data/Results_InheritedEffects.csv
- __MACOSX/Supporting Data/._Results_InheritedEffects.csv
