# Supplementary material for: Family-based exome-wide association study of childhood acute lymphoblastic leukemia among Hispanics confirms role of ARID5B in susceptibility
Source: PLoS One. 2017 Aug 17;12(8):e0180488. doi: 10.1371/journal.pone.0180488 (PMC5560704; doi:10.1371/journal.pone.0180488)
Supplement: S1 File — (ZIP) [file pone.0180488.s004.zip › Supporting Data/GenotypeData_InheritedEffects_AllSNPs.csv]

SNP Name (Illumina chip)	A allele freq - cases	B allele freq - cases	A allele freq - mothers	B allele freq - mothers	A allele freq - fathers	B allele freq - fathers
exm2268640	0.104	0.896	0.092	0.908	0.08	0.92
exm41	0	1	0	1	0	1
exm1916089	0	1	0	1	0	1
exm44	0.002	0.998	0	1	0.003	0.997
exm46	0	0.946	0	0.989	0	0.944
exm47	0.002	0.998	0.002	0.998	0.003	0.997
exm51	0	1	0	1	0	1
exm53	0	1	0	1	0.003	0.997
exm55	0.114	0.886	0.118	0.882	0.097	0.903
exm56	0	1	0	1	0	1
exm60	0	1	0	1	0	1
exm63	0.005	0.995	0	1	0.003	0.997
exm74	1	0	1	0	1	0
exm76	0	1	0	1	0	1
exm85	0	1	0	1	0	1
exm88	0	1	0	1	0	1
exm94	0	1	0	1	0	1
exm101	0	1	0	1	0	1
exm104	0	1	0	1	0	1
exm106	0	1	0	1	0	1
exm116	0	1	0	1	0	1
exm2233917	1	0	1	0	1	0
exm145	0	1	0	1	0	1
exm151	0	1	0	1	0	1
exm158	0.998	0.002	1	0	0.993	0
exm174	0	1	0	1	0	1
exm1917884	0	1	0	1	0	1
exm192	0	1	0	1	0	1
exm2275405	0	1	0	1	0	1
exm210	0.002	0.998	0	1	0.003	0.997
exm222	0	1	0	1	0	1
exm2253572	0	1	0	1	0	1
exm233	1	0	1	0	1	0
exm241	0	1	0	1	0	1
exm246	0	1	0	1	0	1
exm248	1	0	1	0	1	0
exm249	0	1	0	1	0	1
exm255	0.003	0.997	0.002	0.998	0.003	0.997
exm2253575	0.455	0.545	0.453	0.547	0.479	0.521
exm2233921	0	1	0	1	0	1
exm1917942	0	1	0	1	0	1
exm268	0	0.997	0	0.993	0	1
exm269	0.012	0.988	0.006	0.994	0.007	0.993
exm284	1	0	1	0	1	0
exm289	0	1	0	1	0	1
exm314	0	1	0	1	0	1
exm1918034	0	1	0	1	0	1
exm323	0	1	0	1	0	1
exm328	0	1	0	1	0	1
exm332	0	1	0	1	0	1
exm340	0.037	0.963	0.022	0.978	0.035	0.965
exm348	0.035	0.965	0.021	0.979	0.035	0.965
exm352	1	0	1	0	1	0
exm355	0.998	0.002	1	0	1	0
exm360	0	1	0	1	0	1
exm369	0	1	0	1	0	1
exm371	0	1	0	1	0	1
exm372	0	1	0	1	0	1
exm382	0	1	0	1	0	1
exm383	0	1	0	1	0	1
exm395	0	1	0	1	0	1
exm396	0	1	0	1	0	1
exm1918242	0	1	0	1	0	1
exm410	0	1	0	1	0	1
exm411	0	1	0	1	0.003	0.997
exm2264981	0.769	0.231	0.764	0.236	0.771	0.229
exm425	0	1	0	1	0	1
exm447	1	0	1	0	1	0
exm464	1	0	1	0	1	0
exm493	0	1	0	1	0	1
exm503	0	1	0	1	0	1
exm513	0	1	0	1	0	1
exm534	1	0	1	0	1	0
exm545	0	1	0	1	0	1
exm546	0	1	0	1	0	1
exm554	0	1	0	1	0	1
exm564	0	1	0	1	0	1
exm570	1	0	1	0	1	0
exm580	0.002	0.998	0	1	0	1
exm2253593	0.01	0.99	0.007	0.993	0.01	0.99
exm596	0.01	0.99	0.007	0.993	0.01	0.99
exm603	1	0	1	0	1	0
exm611	1	0	1	0	1	0
exm1918827	0	1	0	1	0	1
exm615	0	1	0	1	0	1
exm624	0	1	0	1	0	1
exm628	0.109	0.891	0.122	0.878	0.097	0.903
exm629	1	0	1	0	1	0
exm635	0	1	0	1	0	1
exm636	0	0.331	0	0.509	0	0.556
exm638	0	1	0	1	0	1
exm639	0	1	0	1	0	1
exm648	0	1	0	1	0	1
exm656	0	1	0	1	0	1
exm662	0	1	0	1	0	1
exm668	1	0	1	0	1	0
exm674	0	1	0	1	0	1
exm1918903	0	0.997	0	0.996	0	1
exm684	0	1	0	1	0	1
exm687	0	1	0	1	0	1
exm694	0	1	0	1	0	1
exm697	0	1	0	1	0	1
exm714	0	1	0	1	0	1
exm717	0	1	0	1	0	1
exm725	0.997	0.003	0.998	0.002	1	0
exm727	0.11	0.89	0.118	0.882	0.097	0.903
exm1918959	0.003	0.997	0.002	0.998	0	1
exm738	0	1	0	1	0	1
exm739	0	1	0	1	0	1
exm741	0	1	0	1	0	1
exm742	0	1	0	1	0	1
exm762	0.005	0.995	0.021	0.979	0.01	0.99
exm766	0	1	0	1	0	1
exm767	1	0	1	0	1	0
exm773	0.328	0.672	0.326	0.674	0.361	0.639
exm777	0	1	0	1	0	1
exm779	0	1	0	1	0	1
exm781	0	1	0	1	0	1
exm782	0.788	0.212	0.781	0.215	0.781	0.219
exm2253598	0	1	0	1	0	1
exm791	0	0.331	0	0.506	0	0.556
exm792	0	1	0	1	0	1
exm804	0	1	0	1	0	1
exm810	0	1	0	1	0	1
exm811	0	0.993	0	1	0.003	0.997
exm860	0.983	0	0.993	0	0.993	0
exm861	0	1	0	1	0	1
exm866	0	1	0	0.996	0	1
exm878	0	1	0	1	0	1
exm880	1	0	1	0	1	0
exm897	0.002	0.998	0.002	0.998	0.003	0.997
exm904	0	1	0	1	0	1
exm905	0	0.997	0	1	0	1
exm912	0.197	0.803	0.204	0.792	0.198	0.802
exm925	0	1	0	1	0	1
exm928	0	1	0	1	0	1
exm958	0.002	0.998	0	1	0.003	0.997
exm988	1	0	1	0	0.997	0.003
exm991	0.002	0.998	0	0.996	0	1
exm999	0	1	0	1	0	1
exm1002	0	1	0	1	0	1
exm1013	0	1	0	1	0	1
exm1016	0	1	0	1	0	1
exm1019	0	1	0	1	0	1
exm1022	0	1	0	1	0	1
exm1024	0	1	0	1	0.003	0.997
exm1029	0	1	0	1	0	1
exm1039	0	1	0	1	0	1
exm1061	0	1	0	1	0	1
exm1062	0	1	0	1	0	1
exm1063	0	1	0	1	0	1
exm1079	0	1	0	1	0	1
exm1081	0.005	0.995	0.007	0.993	0	1
exm1084	0	1	0	1	0	1
exm1089	0	1	0	1	0	1
exm1092	0	1	0	0.996	0	1
exm1101	0	1	0	1	0	1
exm1107	0	1	0	1	0	1
exm1110	0.997	0.003	1	0	0.993	0.007
exm1957023	0	1	0	1	0	1
exm1117	0	1	0	1	0	1
exm1123	0	1	0	1	0	1
exm1124	0	1	0.002	0.998	0	1
exm1125	0	1	0	1	0	1
exm1127	0	1	0	1	0	1
exm1131	0	1	0	1	0	1
exm1149	0	1	0	1	0	1
exm1160	0	1	0	1	0	1
exm1164	0	1	0	0.996	0	1
exm1170	0	1	0	1	0	1
exm1176	0	1	0	1	0	1
exm1179	1	0	0.996	0	1	0
exm1193	0	1	0	1	0	1
exm1194	0	1	0	1	0	1
exm1196	0	1	0	1	0	1
exm1198	0	1	0	1	0	1
exm1957373	0	1	0	1	0	1
exm1206	0	1	0	1	0	1
exm1210	0	1	0	1	0	1
exm1219	0	1	0	1	0	1
exm1223	0.002	0.329	0	0.509	0.003	0.552
exm1957454	0	1	0	1	0	1
exm1234	0	1	0	1	0	1
exm1246	0	1	0	1	0	1
exm1247	0	1	0	1	0	1
exm1256	0	1	0	1	0	1
exm1258	0	1	0	1	0	1
exm1957592	0	1	0	1	0	1
exm1264	0	1	0	0.989	0	0.993
exm1265	0.002	0.995	0.004	0.993	0	0.986
exm1300	0	1	0	1	0	1
exm1312	0.008	0.992	0.015	0.985	0.003	0.997
exm1334	0	1	0	1	0	1
exm1348	0.003	0.997	0.006	0.994	0.003	0.997
exm1957908	0	1	0	1	0	1
exm1368	1	0	1	0	1	0
exm1381	0	1	0	1	0	1
exm1387	0.079	0.921	0.084	0.916	0.087	0.913
exm1388	0	1	0	1	0	1
exm1389	0	1	0	1	0	1
exm1690136	0	1	0	1	0	1
exm1470	1	0	1	0	0.993	0
exm1471	1	0	1	0	1	0
exm1475	0	1	0	1	0	1
exm1480	0	1	0	1	0	1
exm1494	0.002	0.998	0	1	0.003	0.997
exm1507	0.005	0.995	0.007	0.993	0.01	0.99
exm2263810	0.747	0.253	0.742	0.258	0.729	0.271
exm1542	0.04	0.96	0.052	0.944	0.031	0.969
exm1550	0.002	0.998	0.002	0.998	0.003	0.997
exm1551	1	0	1	0	1	0
exm1553	0.998	0.002	1	0	0.997	0.003
exm1554	0.008	0.992	0.002	0.998	0.007	0.993
exm1556	0.007	0.99	0.002	0.979	0.003	0.99
exm1558	0	1	0	1	0	1
exm1560	0	1	0	1	0	1
exm1565	0	1	0	1	0	1
exm1571	0	1	0	1	0	1
exm1572	0	1	0	1	0	1
exm1580	0	1	0	1	0	1
exm1581	0	1	0	1	0	1
exm1582	0	1	0	1	0	1
exm1583	0	1	0	1	0	1
exm1584	0	1	0	1	0	1
exm1591	0	0.987	0	1	0	1
exm1592	1	0	1	0	1	0
exm1601	0	1	0	1	0	1
exm1609	0	1	0	1	0	1
exm1626	1	0	1	0	1	0
exm1631	0	1	0	1	0	1
exm1640	0.007	0.993	0.002	0.998	0.007	0.993
exm1641	0	1	0.004	0.996	0.003	0.997
exm1645	0	1	0	1	0	1
exm1646	0.045	0.955	0.034	0.966	0.042	0.958
exm1649	0.992	0.008	0.996	0.004	0.986	0.014
exm2249617	0	1	0	1	0	1
exm1651	0.003	0.997	0	1	0	1
exm1654	0.008	0.992	0.004	0.996	0.014	0.986
exm1677	0	1	0	1	0	1
exm1687	0	1	0	1	0	1
exm1688	0	1	0	1	0	1
exm1691	0	1	0	1	0	1
exm1692	0	1	0	1	0	1
exm1693	0	1	0	1	0	1
exm1695	0	1	0	1	0	1
exm1703	0.003	0.997	0.004	0.996	0	1
exm1701740	0	1	0	1	0	1
exm1726	0	1	0	1	0	1
exm1732	0.002	0.998	0.002	0.998	0.003	0.997
exm1761	0	1	0	1	0	1
exm1769	1	0	1	0	1	0
exm1771	0	1	0.002	0.998	0	1
exm1782	1	0	1	0	1	0
exm1789	0	1	0	1	0	1
exm1790	0	1	0	1	0	1
exm1808	0	1	0	1	0.003	0.997
exm1812	1	0	1	0	1	0
exm1822	0	1	0	1	0	1
exm1702568	0	1	0	1	0	1
exm1829	0	1	0	1	0	1
exm1832	0	1	0.002	0.998	0	1
exm1839	0	1	0	1	0	1
exm2230853	0	1	0	1	0	1
exm1862	0	1	0	1	0	1
exm1864	0	1	0	1	0	1
exm1872	0	1	0	1	0	1
exm1885	0	1	0	1	0	1
exm1886	0	1	0	1	0	1
exm1890	0	1	0	1	0	1
exm1892	0	1	0	1	0	1
exm1909	0	0.997	0	1	0	1
exm1924	0	1	0	1	0	1
exm1932	0	1	0.002	0.998	0	1
exm1703904	0	1	0	1	0	1
exm1949	0	1	0	1	0	1
exm1952	0.9	0.1	0.906	0.094	0.899	0.101
exm1965	0	1	0	1	0	1
exm1966	1	0	1	0	1	0
exm1968	0	1	0	1	0	1
exm1971	0.079	0.921	0.09	0.91	0.08	0.92
exm1987	0	1	0	1	0	1
exm1989	0	1	0	1	0	1
exm1992	0	1	0	1	0	1
exm2001	0	1	0	1	0	1
exm-rs6685064	0.194	0.13	0.315	0.184	0.344	0.212
exm2059	0	0.997	0.002	0.994	0	1
exm2062	0.998	0.002	1	0	0.993	0.007
exm2063	0.002	0.998	0.002	0.998	0	1
exm2067	0.997	0	1	0	1	0
exm2070	0.565	0.435	0.521	0.479	0.549	0.451
exm2081	0	1	0	1	0	1
exm2090	0	1	0	1	0	1
exm2093	0	1	0	1	0	1
exm2097	0	1	0	1	0	1
exm2100	0	1	0	1	0	1
exm2105	0	1	0	1	0	1
exm2106	0	1	0	1	0	1
exm2110	0.497	0.503	0.528	0.468	0.514	0.486
exm2113	0	1	0	1	0	1
exm2129	0	1	0	1	0	1
exm2130	1	0	1	0	1	0
exm2131	0	1	0	1	0	1
exm2135	0	1	0	1	0	1
exm2138	0	1	0	1	0	1
exm2140	0.002	0.998	0.002	0.998	0	1
exm2144	0	1	0	1	0	1
exm2153	0.035	0.965	0.028	0.972	0.028	0.972
exm2161	0	1	0	1	0	1
exm2166	0	1	0	1	0	1
exm2169	0	1	0	1	0	1
exm2172	0	1	0	1	0	1
exm2182	0.998	0.002	0.996	0.004	1	0
exm2183	0.513	0.487	0.537	0.459	0.521	0.479
exm2195	0	1	0	1	0	1
exm2206	0	1	0	1	0	1
exm2214	1	0	1	0	1	0
exm2217	0	1	0	1	0	1
exm2225	0	1	0	1	0	1
exm2232	1	0	1	0	1	0
exm2233	0	1	0	1	0	1
exm2239	0.01	0.99	0.011	0.989	0.014	0.986
exm2250	0.186	0.814	0.221	0.779	0.174	0.826
exm2257	0	1	0	1	0	1
exm2258	0	1	0	1	0	1
exm2259	0.997	0	0.996	0	1	0
exm2263	0.003	0.993	0	0.989	0.007	0.986
exm2266	0	1	0	1	0	1
exm2267	0	1	0	1	0	1
exm2268	0	1	0	1	0	1
exm2270	0.191	0.809	0.217	0.779	0.174	0.826
exm2271	0	1	0	1	0	1
exm2272	0.003	0.997	0	1	0	1
exm2290	0	1	0	1	0	1
exm2326	0	1	0	1	0	1
exm2328	0	1	0	1	0	1
exm2330	0	1	0	1	0	1
exm2334	0.002	0.998	0	1	0	1
exm2363	1	0	1	0	1	0
exm2370	0	1	0	1	0	1
exm2440	0.047	0.953	0.054	0.946	0.049	0.951
exm2230959	0	1	0	1	0	1
exm2468	0	1	0	1	0	1
exm2497	0	1	0	1	0	1
exm1706581	0	1	0	1	0	1
exm2498	0	1	0	1	0	1
exm2510	0	1	0	1	0	1
exm2513	0	1	0	1	0	1
exm2520	0	1	0	1	0	1
exm2524	0	1	0	1	0	1
exm2539	0	1	0	1	0	1
exm2542	0	1	0	1	0	1
exm2249776	0	1	0	1	0	1
exm2556	0	1	0	1	0	1
exm2562	0	1	0	1	0	1
exm2249777	0	1	0	1	0	1
exm2571	0	1	0	1	0	1
exm2249779	0	1	0	1	0	1
exm2589	0	1	0	1	0	1
exm2590	0	1	0	1	0	1
exm2624	0	1	0	1	0	1
exm2230965	1	0	1	0	1	0
exm2656	0	1	0	1	0	1
exm2249782	0	1	0	1	0	1
exm2659	0.998	0.002	0.996	0.004	1	0
exm2676	0	1	0	1	0	1
exm2693	0	1	0	1	0	1
exm2697	0	1	0	1	0	1
exm1706776	0	1	0	1	0	1
exm2699	0	0.99	0	0.996	0	0.986
exm2713	0	1	0.002	0.998	0	1
exm2723	0	1	0	1	0	1
exm2727	0.002	0.998	0	1	0.003	0.997
exm2732	0	1	0.002	0.998	0.003	0.997
exm2745	0.008	0.992	0.007	0.993	0.014	0.986
exm2755	0.998	0.002	0.996	0.004	1	0
exm2762	0	1	0	1	0	1
exm2770	0	1	0	1	0	1
exm2774	0.002	0.998	0.004	0.996	0	1
exm2777	0	1	0	1	0	1
exm2778	1	0	1	0	1	0
exm2784	0	1	0	1	0	1
exm2785	0	1	0	1	0	1
exm2791	0	0.331	0	0.509	0	0.556
exm2794	1	0	1	0	1	0
exm2803	0.013	0.977	0.009	0.991	0.01	0.99
exm2821	0	1	0	1	0	1
exm2824	0	1	0	1	0	1
exm2829	0	1	0	1	0	1
exm2857	1	0	1	0	1	0
exm2860	0	1	0	1	0	1
exm2861	0	1	0	1	0	1
exm2862	0	1	0	1	0	1
exm2864	0	1	0	1	0	1
exm2866	0	1	0	1	0	1
exm2870	0	1	0	1	0	1
exm2873	0	1	0	1	0	1
exm2874	0	1	0	1	0	1
exm2881	0	1	0	1	0	1
exm2882	0	1	0	1	0	1
exm2883	1	0	1	0	1	0
exm2886	0	1	0	1	0	1
exm2889	0	1	0	1	0	1
exm2892	0	1	0	1	0	1
exm2928	1	0	1	0	1	0
exm2275408	0	1	0	1	0	0.993
exm2941	0.008	0.992	0.006	0.994	0.01	0.99
exm2942	0	1	0	1	0	1
exm2948	0.002	0.998	0	1	0.003	0.997
exm2273600	1	0	1	0	1	0
exm2959	0	1	0	1	0	1
exm2984	0	1	0	1	0	1
exm2994	1	0	1	0	1	0
exm3001	0	1	0	1	0	1
exm3055	0	1	0	1	0	1
exm3069	1	0	1	0	1	0
exm3070	1	0	1	0	1	0
exm3071	0	1	0	1	0	1
exm3075	0	0.916	0	0.719	0	0.715
exm3076	0	1	0	1	0	1
exm3083	0	1	0	1	0	1
exm3090	0	1	0	1	0	1
exm3091	0	0.997	0	1	0	1
exm3098	0.01	0.99	0.006	0.994	0.014	0.986
exm1707125	0	1	0	1	0	1
exm3101	0	1	0	1	0	1
exm3111	0.069	0.931	0.075	0.925	0.059	0.941
exm3147	0.003	0.997	0	1	0.003	0.997
exm3157	0	1	0	1	0	1
exm3158	0	1	0	1	0	1
exm2230998	0	1	0	1	0	1
exm3203	0.918	0.082	0.908	0.092	0.931	0.069
exm3205	1	0	1	0	1	0
exm3211	0.985	0.015	0.981	0.019	0.993	0.007
exm1707755	0	1	0	1	0	1
exm3225	0	1	0	1	0	1
exm3243	0	1	0	1	0	1
exm3246	0	1	0	1	0	1
exm3250	0	1	0	1	0	1
exm1707956	0	1	0	1	0	1
exm3253	0	1	0	1	0	1
exm3254	0	1	0	1	0	1
exm3255	0	1	0	1	0	1
exm3257	0	1	0	1	0	1
exm3261	0	1	0	1	0	1
exm3299	0	1	0	1	0	1
exm3307	0.998	0.002	0.998	0.002	0.997	0.003
exm3317	0.993	0.007	0.994	0.006	0.986	0.014
exm3329	1	0	1	0	1	0
exm3332	1	0	1	0	1	0
exm3336	1	0	1	0	1	0
exm3350	0.711	0.289	0.685	0.315	0.736	0.264
exm3352	0.002	0.998	0.004	0.996	0.003	0.997
exm3367	0.002	0.998	0	1	0	1
exm3369	0.002	0.998	0.002	0.998	0	1
exm3377	1	0	1	0	1	0
exm3382	0.007	0.99	0.019	0.981	0.01	0.99
exm3388	0.007	0.993	0.002	0.998	0.007	0.993
exm3397	0	1	0	1	0	1
exm3418	0	1	0	1	0	1
exm3425	0	1	0	1	0	1
exm3426	0	1	0	1	0	1
exm3429	0	1	0	0.993	0	1
exm3458	0.012	0.988	0.019	0.981	0.014	0.986
exm3468	0.002	0.998	0	1	0	1
exm1709164	0	1	0	1	0	1
exm3489	1	0	1	0	1	0
exm3507	1	0	1	0	1	0
exm3511	0	1	0	1	0	1
exm3518	0	1	0	1	0	1
exm3521	0	0.997	0.002	0.998	0	1
exm3522	1	0	1	0	1	0
exm3532	0	1	0	1	0	1
exm3533	0	1	0	1	0	1
exm1709263	0	1	0	1	0	1
exm3556	0.002	0.998	0.002	0.998	0	1
exm3630	1	0	1	0	1	0
exm3652	0.998	0.002	1	0	1	0
exm2249844	0	1	0	1	0	1
exm2275409	0	1	0	1	0	1
exm3678	0	1	0	1	0	1
exm3680	1	0	1	0	1	0
exm3706	1	0	1	0	1	0
exm3707	0.005	0.995	0.002	0.998	0.01	0.99
exm3709	0.161	0.839	0.195	0.801	0.156	0.844
exm2249851	0	1	0	1	0	1
exm3716	1	0	1	0	1	0
exm3718	0.997	0	0.996	0	0.993	0
exm3719	0.998	0.002	1	0	0.997	0.003
exm3724	0.005	0.995	0.002	0.998	0.01	0.99
exm3726	0	1	0	1	0	1
exm3727	0	1	0	1	0	1
exm3743	1	0	1	0	1	0
exm3851	0.002	0.968	0.002	0.837	0	0.833
exm3861	1	0	1	0	1	0
exm3862	0	1	0	1	0	1
exm3863	0.993	0.007	0.998	0.002	0.986	0.014
exm2231095	0	1	0	1	0	1
exm3879	0	1	0	1	0	1
exm3884	0.005	0.995	0.002	0.998	0.01	0.99
exm3889	0	0.997	0	0.981	0	0.979
exm3904	0.008	0.992	0.007	0.993	0.01	0.99
exm3908	0	1	0	1	0.003	0.997
exm3923	0	1	0	1	0	1
exm3957	0	1	0	1	0.003	0.997
exm3962	0.739	0.261	0.725	0.275	0.747	0.253
exm3966	0.002	0.998	0.002	0.998	0	1
exm3970	0	1	0	1	0	1
exm3973	0.229	0.771	0.24	0.757	0.201	0.799
exm4002	0	1	0	1	0	1
exm4035	0	1	0	1	0	1
exm4046	0.005	0.995	0.002	0.998	0.003	0.997
exm4067	0	1	0	1	0	1
exm2250001	0	1	0	1	0	1
exm4087	0.005	0.995	0	1	0.003	0.997
exm4089	0.005	0.995	0	1	0.003	0.997
exm4090	1	0	1	0	1	0
exm4091	1	0	1	0	1	0
exm4093	1	0	1	0	1	0
exm4107	0	1	0	1	0	1
exm4117	1	0	1	0	1	0
exm4119	0	1	0	1	0	1
exm4134	0	1	0	1	0	1
exm4160	0	1	0	1	0	1
exm4171	0	1	0	1	0	1
exm2250017	0	1	0	1	0	1
exm4276	0	0.993	0	0.989	0	0.986
exm4281	0	1	0	1	0	1
exm4292	0	1	0	1	0	1
exm4294	0	1	0	1	0	1
exm4297	0	1	0	1	0	1
exm2264793	0.56	0.44	0.541	0.459	0.59	0.41
exm4428	0	1	0	1	0	1
exm2268858	0.144	0.856	0.124	0.876	0.128	0.872
exm4494	0	1	0	1	0	1
exm4499	0	1	0	1	0	1
exm4503	0.012	0.988	0.013	0.987	0.007	0.993
exm4504	1	0	1	0	1	0
exm4505	0	1	0	1	0	1
exm4520	0	1	0	1	0	1
exm4521	0	1	0	1	0.003	0.997
exm4526	0	1	0.002	0.998	0	1
exm1733478	0	1	0.002	0.998	0	1
exm4527	0	1	0	1	0	1
exm4538	1	0	0.998	0.002	1	0
exm4543	0	1	0	1	0	1
exm4548	0.993	0	1	0	0.993	0.007
exm4550	0.003	0.997	0.002	0.998	0.007	0.986
exm4570	0	1	0	1	0	1
exm2250243	0	1	0	1	0	1
exm4614	1	0	1	0	1	0
exm4638	0.033	0.967	0.028	0.972	0.021	0.979
exm4640	0	1	0	1	0	1
exm4645	0.873	0.097	0.876	0.086	0.868	0.076
exm4647	0	1	0	1	0	1
exm4656	0.002	0.998	0	1	0.003	0.997
exm1741176	0	1	0	1	0	1
exm4660	0	1	0	1	0	1
exm4673	1	0	1	0	1	0
exm4691	0.893	0.09	0.912	0.084	0.892	0.08
exm4696	1	0	1	0	1	0
exm1741224	0	1	0	1	0	1
exm4806	0.127	0.873	0.133	0.863	0.132	0.868
exm4808	1	0	1	0	1	0
exm4809	0	1	0	1	0	1
exm4847	0	1	0	1	0	1
exm4861	1	0	1	0	1	0
exm4863	1	0	1	0	1	0
exm4869	0	1	0	1	0	1
exm4871	0.212	0.788	0.213	0.787	0.229	0.771
exm4882	0	1	0	1	0	1
exm4889	0	1	0	1	0	1
exm4907	0	1	0	1	0	1
exm4914	0	1	0	1	0	1
exm4915	0.007	0.993	0	1	0.01	0.99
exm4922	0	1	0	1	0.003	0.997
exm4926	0	1	0	1	0	1
exm4928	1	0	1	0	1	0
exm4931	0	1	0	1	0	1
exm4932	0.998	0.002	1	0	0.997	0.003
exm4936	0.995	0.005	0.996	0.004	0.997	0.003
exm4945	0.217	0.779	0.206	0.79	0.226	0.774
exm4948	0	1	0	1	0	1
exm4951	0.764	0.236	0.76	0.24	0.792	0.208
exm4955	0.002	0.998	0.002	0.998	0.003	0.997
exm4957	0.533	0.467	0.549	0.451	0.542	0.458
exm4965	0.002	0.998	0.002	0.998	0	1
exm4966	1	0	1	0	1	0
exm4973	0	1	0	1	0	1
exm4974	0	1	0.002	0.998	0	1
exm4977	0	1	0	1	0	1
exm4981	0	1	0	1	0	1
exm4984	0	1	0	1	0	1
exm4988	0	1	0	1	0	1
exm4989	1	0	1	0	1	0
exm4990	0	1	0	1	0	1
exm4998	1	0	1	0	1	0
exm5005	0	1	0	1	0	1
exm5009	1	0	1	0	1	0
exm5043	0	1	0	1	0	1
exm5049	0	1	0	1	0	1
exm5052	0	1	0	1	0	1
exm5057	0	1	0	1	0	1
exm2250439	0	1	0	1	0	1
exm1744492	0.002	0.998	0	1	0.003	0.997
exm5098	0	1	0	1	0	1
exm5099	0	1	0	1	0	1
exm1744497	0	1	0	1	0	1
exm5105	0	1	0	1	0	1
exm5108	0	1	0	1	0	1
exm5130	0	1	0	1	0	1
exm5141	0	1	0	1	0	1
exm5157	0	1	0	1	0	1
exm-rs425277	0.403	0.59	0.431	0.569	0.372	0.622
exm-rs3753242	0.247	0.753	0.223	0.773	0.229	0.771
exm5179	0	1	0	1	0	1
exm5184	0	1	0	1	0	1
exm1748820	0	1	0	1	0	1
exm5190	0	1	0	1	0	1
exm5240	0	1	0	1	0	1
exm5242	0	1	0	1	0	1
exm5277	1	0	1	0	1	0
exm5285	0	1	0	1	0	1
exm5287	0	1	0	1	0	1
exm5301	1	0	1	0	1	0
exm5304	0.007	0.993	0.007	0.993	0.003	0.997
exm5306	0	1	0	1	0	1
exm5336	1	0	1	0	1	0
exm5356	0	0.331	0	0.509	0	0.556
exm5368	0	1	0	1	0	1
exm5373	0	1	0	1	0	1
exm2232575	1	0	1	0	1	0
exm1764513	0	1	0	1	0	1
exm5434	0	1	0	1	0	1
exm5435	0	1	0	1	0	1
exm5436	0.003	0.997	0.002	0.998	0	1
exm2232597	1	0	1	0	1	0
exm5439	0	1	0	1	0	1
exm5445	0.002	0.998	0	1	0.007	0.993
exm5454	0	1	0	1	0	1
exm5460	0	1	0	1	0	1
exm1765180	1	0	1	0	1	0
exm5476	0	1	0	1	0	1
exm1766442	0	1	0	1	0	1
exm5481	0	1	0	1	0	1
exm5488	0.002	0.998	0.002	0.998	0	1
exm5493	0.002	0.998	0	1	0.003	0.997
exm5497	0.993	0	1	0	1	0
exm5498	1	0	1	0	1	0
exm5500	1	0	1	0	1	0
exm5515	0	1	0	1	0	1
exm2232754	0	1	0	1	0	1
exm5521	0	1	0	1	0	1
exm5537	1	0	1	0	1	0
exm5542	0.002	0.998	0.004	0.996	0	1
exm2268641	0.547	0.453	0.539	0.457	0.545	0.455
exm5583	0	1	0	0.989	0	1
exm5594	0.998	0.002	0.991	0.009	0.997	0.003
exm5596	0	1	0	1	0	1
exm5612	0	0.99	0	0.981	0	0.993
exm5616	1	0	1	0	1	0
exm5618	0	1	0	1	0	1
exm5631	1	0	1	0	1	0
exm5658	0	1	0	1	0	1
exm5673	0.002	0.998	0	0.989	0	0.993
exm5674	0	1	0	1	0	1
exm5682	0	1	0	1	0	1
exm5684	0	1	0	1	0	1
exm5691	0	1	0	1	0	1
exm5697	0	1	0	1	0	1
exm5703	0	1	0	1	0	1
exm2250942	0	1	0	1	0	1
exm5742	0.018	0.982	0.028	0.972	0.014	0.986
exm2232890	0	1	0	1	0	1
exm5835	0	1	0	1	0	1
exm5841	0.003	0.997	0.004	0.996	0.003	0.997
exm1771279	0	1	0.002	0.998	0	1
exm2277033	0	1	0.002	0.998	0	1
exm5844	0	1	0	1	0.003	0.997
exm5861	0	1	0	1	0	1
exm2250954	0	1	0	1	0	1
exm5910	0	1	0	1	0	1
exm5918	0.579	0.421	0.588	0.412	0.569	0.431
exm5932	0	1	0	1	0	1
exm5956	0	1	0	1	0	1
exm5974	1	0	1	0	1	0
exm5982	0	1	0	1	0	1
exm6004	1	0	1	0	1	0
exm6013	0	1	0	1	0	1
exm6017	0	1	0	1	0	1
exm2277034	0	1	0	1	0.003	0.997
exm6031	0	1	0	1	0	1
exm6036	0	1	0	1	0	1
exm2250972	0	1	0	1	0	1
exm6077	0.452	0.548	0.448	0.541	0.431	0.569
exm6103	0	1	0	1	0	1
exm6115	0	1	0	1	0	1
exm6121	0	1	0	1	0	1
exm2251018	0	0.331	0	0.509	0	0.556
exm6129	0	1	0	1	0	1
exm6141	0.033	0.967	0.026	0.974	0.024	0.976
exm-rs734999	0.554	0.446	0.552	0.448	0.569	0.431
exm6165	0	1	0	1	0	1
exm6173	0.002	0.998	0	1	0	1
exm6175	0	1	0	1	0	1
exm6185	0	1	0	1	0	1
exm6198	0	1	0	1	0	1
exm6209	0	1	0	1	0	1
exm6212	0	1	0	1	0	1
exm6216	0	1	0	1	0	1
exm6217	0	1	0	1	0	1
exm6219	0	1	0	1	0	1
exm6220	0	1	0	1	0	1
exm6222	0	1	0	1	0	1
exm6224	0.998	0.002	0.998	0.002	0.997	0.003
exm6231	1	0	1	0	1	0
exm6234	0	1	0	1	0	1
exm6237	0	1	0	1	0	1
exm6243	0	1	0	1	0	1
exm6253	1	0	1	0	1	0
exm6264	0.45	0.55	0.449	0.547	0.413	0.587
exm6296	0	1	0	1	0	1
exm6301	1	0	0.998	0.002	0.997	0.003
exm6305	1	0	1	0	1	0
exm6311	0	1	0	1	0	1
exm6317	1	0	1	0	1	0
exm6320	0.002	0.998	0	1	0.003	0.997
exm6322	0	1	0	1	0	1
exm6325	1	0	1	0	1	0
exm2268642	0.452	0.548	0.451	0.549	0.417	0.583
exm6336	0	1	0	1	0	1
exm6340	0	1	0	1	0	1
exm6343	0	1	0	1	0	1
exm6347	0	1	0	1	0	1
exm6350	0	1	0	1	0	1
exm6351	0.452	0.548	0.449	0.547	0.417	0.583
exm6352	0	1	0	1	0	1
exm-rs3890745	0.477	0.523	0.468	0.528	0.438	0.562
exm6361	0	1	0	1	0	1
exm6362	0	1	0	1	0	1
exm2268859	0.276	0.724	0.292	0.708	0.288	0.712
exm6380	0	1	0	1	0	1
exm6385	0.003	0.997	0.004	0.996	0	1
exm6394	0.003	0.997	0.004	0.996	0	1
exm6395	1	0	1	0	1	0
exm6413	0	1	0	1	0	1
exm6419	0.002	0.998	0	1	0.003	0.997
exm6421	0.988	0.012	0.985	0.015	0.993	0.007
exm6428	0.043	0.957	0.06	0.94	0.052	0.948
exm6439	0	1	0	1	0	1
exm-rs2651899	0.554	0.446	0.562	0.438	0.517	0.483
exm6449	0	0.331	0	0.509	0	0.556
exm6451	0	1	0	1	0	1
exm2260168	0.259	0.741	0.245	0.755	0.236	0.764
exm-rs6658356	0.023	0.977	0.03	0.97	0.021	0.979
exm2263811	0.37	0.627	0.36	0.633	0.375	0.625
exm2233195	0	1	0	1	0	1
exm6506	0	1	0	1	0	1
exm6524	1	0	1	0	1	0
exm6534	0	1	0	1	0	1
exm2233200	0	0.993	0.002	0.987	0	0.993
exm6548	0.038	0.962	0.036	0.964	0.038	0.962
exm6556	0	1	0	0.996	0	1
exm6558	0	1	0	1	0	1
exm6561	0	1	0	1	0	1
exm6563	0	1	0	1	0	1
exm6570	0	1	0	1	0	1
exm6573	0	1	0	1	0	1
exm6574	0	1	0	1	0	1
exm6576	0.04	0.96	0.039	0.961	0.056	0.944
exm6589	1	0	1	0	1	0
exm6593	1	0	1	0	1	0
exm6603	0	1	0	1	0	1
exm6605	0	1	0	1	0.003	0.997
exm6607	0	1	0	1	0	1
exm6628	0	1	0	1	0	1
exm6629	0	1	0	1	0	1
exm2251405	0.135	0.865	0.12	0.88	0.118	0.882
exm6635	1	0	1	0	1	0
exm6665	0.002	0.998	0	1	0.003	0.997
exm6666	0	1	0	0.996	0	1
exm2233206	0	1	0	1	0	1
exm6674	0	1	0	1	0	1
exm6686	0	1	0	1	0	1
exm6695	0	1	0	1	0	1
exm6722	0.038	0.962	0.036	0.964	0.028	0.972
exm6750	1	0	1	0	1	0
exm6752	0	1	0	1	0	1
exm6755	1	0	0.998	0.002	0.997	0.003
exm6767	0	1	0	1	0	1
exm6771	0	1	0	1	0	1
exm6782	0.002	0.998	0.002	0.998	0	1
exm6784	1	0	1	0	1	0
exm6790	0.997	0	0.998	0.002	0.993	0
exm6792	0	1	0	1	0	1
exm6793	1	0	1	0	1	0
exm6804	0	1	0	1	0	1
exm6806	0	1	0	1	0	1
exm2273605	0	1	0	1	0	1
exm6818	0	1	0	1	0	1
exm6824	0.013	0.987	0.022	0.978	0.017	0.983
exm6833	0.002	0.998	0.002	0.998	0.007	0.993
exm2233224	0	1	0	1	0	1
exm6842	0.003	0.997	0.007	0.993	0.003	0.997
exm6847	0.074	0.926	0.081	0.919	0.062	0.938
exm6852	0.674	0.326	0.71	0.283	0.684	0.316
exm6858	0.002	0.998	0.002	0.998	0.003	0.997
exm2251433	0	1	0	1	0	1
exm6861	0.08	0.92	0.086	0.914	0.062	0.938
exm6862	1	0	1	0	1	0
exm6871	0	1	0	1	0	1
exm1796453	0.002	0.998	0	1	0.003	0.997
exm1796454	0	1	0	1	0	1
exm6888	0	1	0	1	0	1
exm1796486	0	1	0	1	0	1
exm1796505	0	1	0	1	0	1
exm6926	0.002	0.998	0.002	0.998	0	1
exm2251438	0	1	0	1	0	1
exm6936	0.002	0.995	0.002	0.994	0	1
exm6940	0.002	0.998	0.002	0.998	0	1
exm6947	0.5	0.5	0.545	0.455	0.49	0.51
exm6953	0.008	0.992	0.006	0.994	0.007	0.993
exm6954	0	1	0	1	0	1
exm6956	0	1	0	1	0	1
exm6959	1	0	1	0	1	0
exm6963	0	1	0	1	0	1
exm6965	0	1	0.002	0.998	0	1
exm6966	0	1	0	1	0	1
exm6967	0	1	0.002	0.998	0	1
exm6978	0	1	0	1	0	1
exm6986	0.002	0.998	0	1	0.003	0.997
exm6998	0.607	0.393	0.644	0.356	0.635	0.365
exm7018	0	1	0	1	0	1
exm7020	0.025	0.975	0.026	0.974	0.031	0.969
exm7025	0	1	0	1	0	1
exm7035	0	1	0	1	0	1
exm7042	0	1	0	1	0	1
exm7049	0	1	0	1	0	1
exm7055	0	1	0	1	0	1
exm7076	0	1	0	1	0	1
exm7090	0	0.997	0	0.974	0.003	0.983
exm7101	0	1	0	1	0	1
exm7102	0	1	0	1	0	1
exm7104	0	1	0	1	0	1
exm7112	0.995	0.005	0.993	0.007	0.997	0.003
exm7117	0	1	0.002	0.998	0	1
exm7118	0	1	0	1	0	1
exm7121	0	1	0	1	0	1
exm7124	0	1	0	1	0	1
exm7127	0.002	0.998	0.004	0.993	0	1
exm7130	0	0.997	0.002	0.998	0	1
exm7131	0	1	0	1	0	1
exm7145	0.149	0.851	0.116	0.88	0.149	0.851
exm7149	0.799	0.201	0.815	0.185	0.806	0.194
exm7155	0	1	0	1	0	1
exm7185	0	1	0	1	0	1
exm7186	1	0	1	0	1	0
exm7204	0	1	0	1	0	1
exm7205	0	1	0	1	0	1
exm7240	0	1	0	1	0	0.993
exm7242	0.002	0.998	0.002	0.998	0	1
exm7249	0.003	0.997	0.002	0.998	0.007	0.993
exm7253	0.717	0.279	0.728	0.272	0.747	0.253
exm7274	0	1	0	1	0	1
exm7276	1	0	1	0	1	0
exm7281	0	1	0	1	0	1
exm1798684	1	0	1	0	1	0
exm7323	0	1	0	1	0	1
exm7380	0	1	0	1	0	1
exm7399	0	1	0	1	0.003	0.997
exm7419	1	0	1	0	1	0
exm1799309	0	1	0	1	0	1
exm7442	0	1	0	1	0	1
exm7447	0.998	0.002	1	0	1	0
exm7483	0	1	0	1	0	1
exm7485	1	0	1	0	0.993	0
exm7490	0.523	0.477	0.522	0.474	0.462	0.538
exm2233284	0	1	0	1	0	1
exm7497	0	1	0	1	0	1
exm7501	0	1	0	1	0	1
exm7504	0	1	0.002	0.998	0.003	0.997
exm7506	0	1	0	1	0	1
exm7509	0.997	0.003	1	0	0.997	0.003
exm7512	0.002	0.998	0	1	0	1
exm7520	0	1	0	1	0	1
exm7522	0	1	0	1	0	1
exm7529	0	1	0	1	0	1
exm2251521	0.002	0.998	0	1	0.003	0.997
exm7551	0.42	0.58	0.425	0.575	0.41	0.59
exm7554	0	1	0	1	0	1
exm7560	0	1	0	1	0	1
exm2251522	0.002	0.995	0	0.996	0	1
exm7567	0	1	0	1	0	1
exm7574	0.266	0.734	0.247	0.753	0.278	0.708
exm7575	0.995	0.005	0.996	0.004	0.986	0.014
exm7582	1	0	1	0	1	0
exm7586	0	1	0	1	0	1
exm7593	0	1	0	1	0	1
exm7596	0	1	0	0.996	0	1
exm7598	0.003	0.997	0.004	0.996	0	1
exm7600	0	1	0	1	0	1
exm7601	0	1	0	1	0	1
exm7602	0	1	0	1	0	1
exm7603	0	1	0	1	0	1
exm7604	0	1	0	1	0	1
exm7610	0	1	0	1	0.003	0.997
exm7611	0.998	0.002	0.996	0.004	1	0
exm7617	0.948	0.052	0.953	0.047	0.944	0.056
exm7623	0	1	0	1	0	1
exm2273606	0	1	0	1	0	1
exm7635	1	0	1	0	0.997	0.003
exm1799627	0	1	0	1	0	1
exm7644	0	0.331	0.002	0.507	0.003	0.552
exm7645	0.997	0.003	0.996	0.004	1	0
exm7647	1	0	1	0	1	0
exm7668	0	1	0	1	0	0.993
exm7684	0	1	0	1	0	1
exm7692	0.002	0.998	0.004	0.996	0.003	0.997
exm7703	0	1	0	1	0	1
exm7735	0.993	0	0.989	0	0.986	0
exm7758	0	1	0.002	0.998	0	1
exm7759	0	1	0	1	0	1
exm7762	0.003	0.997	0.004	0.996	0.003	0.997
exm1800028	0	1	0	1	0	1
exm7767	0	1	0	1	0.003	0.997
exm1800032	0	1	0	1	0	1
exm7776	0	1	0	1	0	1
exm7783	1	0	1	0	1	0
exm7791	0.249	0.751	0.247	0.753	0.253	0.747
exm7796	0	1	0	1	0	1
exm7800	1	0	1	0	1	0
exm7813	1	0	1	0	1	0
exm7818	0	1	0	1	0	1
exm7821	0	1	0	1	0	1
exm7833	0	1	0	1	0	1
exm7840	0	1	0	1	0	1
exm7844	0.497	0.503	0.47	0.53	0.542	0.458
exm7845	0	1	0	1	0	1
exm7846	0	1	0.002	0.998	0	1
exm7848	1	0	1	0	1	0
exm7850	1	0	1	0	1	0
exm7856	0	1	0	1	0	1
exm7859	0	1	0	1	0	1
exm7874	0	1	0	1	0	1
exm7875	0	1	0	1	0	1
exm7876	1	0	1	0	1	0
exm7877	0	1	0	1	0	1
exm7891	0.998	0.002	0.998	0.002	0.997	0.003
exm7892	0	1	0	1	0	1
exm7894	0	1	0	1	0	1
exm7898	1	0	1	0	1	0
exm7900	0	1	0	1	0	1
exm7901	0	1	0	1	0	1
exm7905	0	1	0	1	0	1
exm7906	0	1	0	1	0	1
exm7907	0	1	0	1	0	1
exm2251546	0.002	0.998	0.002	0.998	0.003	0.997
exm7915	0	1	0	1	0	1
exm7929	0	1	0	1	0	1
exm7930	0	1	0	1	0	1
exm7949	0	1	0.002	0.998	0	1
exm7974	0.028	0.303	0.051	0.455	0.066	0.49
exm7983	1	0	1	0	1	0
exm7984	1	0	1	0	1	0
exm2233302	1	0	1	0	1	0
exm1800702	0	0.532	0	0.27	0	0.306
exm7994	0	1	0	1	0	1
exm8001	0	1	0	1	0	1
exm8005	0	1	0	1	0	1
exm8006	0	1	0	1	0	1
exm8010	0	1	0	1	0	1
exm8021	1	0	1	0	1	0
exm8024	0	1	0	1	0	1
exm2273607	0	1	0	1	0	1
exm8030	0	1	0	1	0	1
exm8031	0.002	0.998	0	1	0.003	0.997
exm8035	0	1	0	1	0	1
exm8036	0.129	0.871	0.11	0.89	0.135	0.865
exm8037	0	1	0	1	0	1
exm8039	1	0	1	0	1	0
exm8044	0.002	0.998	0.002	0.998	0	1
exm8045	0.002	0.998	0.004	0.996	0	1
exm8055	0	1	0	1	0	1
exm8059	0	1	0	1	0	1
exm2268644	0.361	0.639	0.38	0.616	0.354	0.646
exm-rs966321	0.639	0.361	0.597	0.399	0.646	0.354
exm2251770	0.376	0.624	0.399	0.601	0.358	0.642
exm2260335	0.926	0.074	0.931	0.069	0.92	0.08
exm-rs241257	0.271	0.729	0.26	0.74	0.274	0.726
exm8086	0	1	0.002	0.998	0	1
exm8113	0.062	0.938	0.051	0.949	0.08	0.92
exm8119	0	0.997	0	1	0	1
exm8120	1	0	1	0	1	0
exm8121	0	1	0	1	0	1
exm8123	0	1	0	1	0	1
exm8127	0.241	0.759	0.228	0.768	0.233	0.767
exm8132	1	0	1	0	1	0
exm2251963	0	1	0	1	0	1
exm8143	0	1	0	1	0	1
exm1821556	0	1	0	1	0	1
exm8145	1	0	1	0	1	0
exm2268645	0.266	0.734	0.26	0.736	0.26	0.74
exm-rs7513590	0.744	0.256	0.762	0.238	0.715	0.285
exm2252114	0.239	0.761	0.272	0.728	0.257	0.743
exm2252278	0.528	0.472	0.551	0.449	0.503	0.497
exm2260467	0.977	0.023	0.972	0.028	0.969	0.031
exm8155	0	1	0	1	0	1
exm8162	0	1	0	1	0	1
exm8163	0	1	0	1	0	1
exm1844615	0	1	0	1	0	1
exm8173	1	0	1	0	1	0
exm8175	0	1	0	1	0	1
exm8180	0	1	0	1	0	1
exm8194	0	1	0	1	0	1
exm8197	0	1	0.002	0.998	0	1
exm8201	0.005	0.995	0.006	0.994	0.003	0.997
exm8202	0	1	0	1	0	1
exm8208	0.002	0.998	0.002	0.998	0	1
exm8212	0	1	0	1	0	1
exm2275415	0	1	0	1	0	1
exm2252388	0.992	0.008	0.993	0.007	0.997	0.003
exm8213	0.992	0.008	0.993	0.007	0.997	0.003
exm8218	0	1	0	1	0	1
exm8224	1	0	1	0	1	0
exm8235	0	1	0	1	0	1
exm8236	0	1	0	1	0	1
exm8243	0	1	0	1	0	1
exm8245	1	0	0.998	0.002	1	0
exm8251	0	1	0.002	0.998	0.007	0.993
exm8252	0	0.331	0	0.509	0	0.556
exm8258	0	1	0	1	0	1
exm8261	0	1	0	1	0	1
exm8262	0.796	0.204	0.785	0.212	0.823	0.177
exm8263	0	1	0.002	0.998	0	1
exm1844859	0.002	0.998	0.004	0.996	0.003	0.997
exm8271	1	0	1	0	1	0
exm8272	1	0	1	0	1	0
exm8283	0	1	0	1	0	1
exm8285	0.008	0.992	0.006	0.994	0.003	0.997
exm8286	0	1	0	1	0	1
exm8288	0	1	0	1	0	1
exm8291	0	1	0	1	0	1
exm8294	0	0.331	0	0.509	0	0.556
exm8304	0	1	0	1	0	1
exm8307	0	1	0	1	0	1
exm8310	0	1	0	1	0	1
exm8313	0	1	0	1	0	1
exm1844957	0	1	0	1	0	1
exm8314	0	1	0	1	0	1
exm8315	0.01	0.99	0.006	0.994	0.014	0.986
exm8318	0	1	0	1	0	1
exm8320	0	1	0	1	0	1
exm8323	1	0	1	0	1	0
exm8333	0	1	0	1	0	1
exm2252398	1	0	1	0	1	0
exm8340	0	1	0	1	0	1
exm8342	1	0	1	0	1	0
exm8344	0.003	0.997	0.006	0.994	0	1
exm8348	0	1	0	1	0	1
exm8357	0.326	0.005	0.504	0.006	0.552	0.003
exm8359	0.003	0.997	0.004	0.996	0	1
exm8370	0	1	0	1	0	1
exm8383	0	1	0	1	0	1
exm1845084	1	0	1	0	1	0
exm8390	1	0	1	0	1	0
exm2252413	0	1	0.002	0.998	0	1
exm8393	0	1	0	1	0	1
exm8396	0	1	0	1	0	1
exm8409	0	1	0	1	0	1
exm8411	0	1	0	1	0	1
exm8414	0	1	0	1	0	1
exm8420	0	1	0	1	0	1
exm8421	1	0	1	0	1	0
exm8434	1	0	1	0	1	0
exm8438	0	1	0	1	0	1
exm8441	0	1	0	1	0	1
exm8446	0.007	0.993	0.006	0.994	0.007	0.993
exm8453	0	1	0	1	0	1
exm8467	0.002	0.998	0	1	0.003	0.997
exm8468	0.008	0.992	0.013	0.987	0.01	0.99
exm8480	1	0	1	0	1	0
exm8487	0	1	0	1	0	1
exm2264794	0.674	0.326	0.67	0.33	0.688	0.312
exm8535	0	1	0	1	0	1
exm8543	1	0	1	0	1	0
exm8579	0	1	0.002	0.998	0	1
exm8582	1	0	1	0	1	0
exm8587	1	0	1	0	1	0
exm8588	0	1	0	1	0	1
exm8597	0	1	0	1	0	1
exm8598	0	1	0.002	0.998	0	1
exm8602	0	1	0	1	0	1
exm8609	0.005	0.995	0.002	0.998	0	1
exm8644	1	0	1	0	1	0
exm8659	0	1	0	1	0	1
exm8677	1	0	1	0	1	0
exm8725	0	1	0	1	0	1
exm8730	1	0	1	0	1	0
exm8731	0.002	0.998	0	1	0	1
exm8740	0	0.331	0	0.509	0	0.556
exm8747	0	1	0	1	0	1
exm8755	0	1	0	1	0	1
exm8757	0	1	0	1	0	1
exm8760	0	1	0	1	0	1
exm8768	0.997	0	0.993	0	1	0
exm8769	0	1	0	1	0	1
exm8774	1	0	1	0	1	0
exm8811	0	1	0	1	0	1
exm1850770	0.005	0.995	0.002	0.998	0.007	0.993
exm8817	0.002	0.998	0.004	0.996	0.003	0.997
exm8903	0	1	0	1	0	1
exm8937	0	1	0	1	0	1
exm8938	0	1	0	1	0	1
exm8940	0	1	0	1	0	1
exm8946	0	1	0	1	0	1
exm8949	0	1	0	1	0	1
exm8951	0	1	0	1	0	1
exm8952	0.993	0	0.996	0	1	0
exm8955	0.027	0.973	0.032	0.961	0.021	0.979
exm8957	0	1	0	1	0	0.993
exm8962	0	1	0	1	0	1
exm8964	0	1	0	1	0	1
exm1853088	0	1	0	1	0	1
exm8982	0	1	0	1	0	1
exm8990	0.814	0.186	0.813	0.187	0.83	0.17
exm8992	0	1	0	1	0	1
exm8994	0	1	0	1	0	1
exm8997	0.14	0.86	0.133	0.863	0.118	0.882
exm8999	0.002	0.998	0	1	0	1
exm9016	0.998	0.002	1	0	1	0
exm9017	0	1	0	1	0	1
exm9019	0	1	0	1	0	1
exm9031	0.952	0.048	0.957	0.043	0.955	0.045
exm9036	0	1	0	1	0	1
exm9051	1	0	0.998	0.002	1	0
exm9066	0.005	0.995	0.007	0.993	0.003	0.997
exm9070	0.002	0.998	0.002	0.998	0.007	0.993
exm9071	0	1	0	1	0	1
exm9104	0	1	0	1	0	1
exm9115	0	0.997	0	1	0	0.993
exm9137	0	1	0	1	0	1
exm9138	0.002	0.998	0.002	0.998	0.007	0.993
exm1857120	0	1	0	1	0	1
exm2252586	0	1	0	1	0	1
exm9186	0	1	0	1	0	1
exm2233698	0	1	0	1	0	1
exm9222	0	1	0	1	0	1
exm9255	0	1	0	1	0	1
exm9256	1	0	1	0	1	0
exm9274	0	1	0	1	0	1
exm9279	0.002	0.998	0.002	0.998	0.003	0.997
exm9324	0	1	0	1	0	1
exm9327	0	1	0	1	0	1
exm9330	0	1	0	1	0	1
exm9339	0	1	0	1	0	1
exm9346	0.005	0.995	0.004	0.996	0.007	0.993
exm9395	0	1	0	1	0	1
exm9406	0	1	0.002	0.998	0	1
exm9437	0	1	0.002	0.998	0	1
exm9445	0	1	0	1	0	1
exm9447	0	1	0	1	0	1
exm9452	0	1	0	1	0	1
exm9480	1	0	1	0	1	0
exm9484	0	1	0	1	0	1
exm9487	0.002	0.998	0	1	0.003	0.997
exm9506	0	1	0.002	0.998	0.007	0.993
exm9513	0	1	0	1	0	1
exm9518	1	0	1	0	1	0
exm9523	0	1	0	1	0	1
exm9525	0.012	0.988	0.015	0.981	0.014	0.986
exm1860664	0	1	0	1	0	1
exm9556	1	0	1	0	1	0
exm9570	0.002	0.998	0.002	0.998	0.003	0.997
exm9571	0	1	0	1	0	1
exm9576	1	0	1	0	1	0
exm2273609	0	1	0	1	0	1
exm9585	0.987	0.013	0.983	0.017	0.983	0.017
exm9590	0.032	0.968	0.028	0.972	0.038	0.962
exm9606	0.002	0.998	0	1	0.003	0.997
exm9608	0	1	0	1	0	1
exm9611	0.003	0.997	0	1	0.003	0.997
exm9620	0	1	0	1	0	1
exm9630	0	1	0	1	0	1
exm9632	0.002	0.998	0	1	0.003	0.997
exm9634	1	0	1	0	1	0
exm9636	1	0	1	0	1	0
exm1860833	1	0	1	0	1	0
exm9643	0	1	0	1	0	1
exm9646	1	0	1	0	1	0
exm9654	0	1	0	1	0	1
exm9655	0	1	0	1	0	1
exm2268861	0.92	0.08	0.901	0.099	0.917	0.083
exm2233725	0.057	0.943	0.066	0.934	0.062	0.938
exm9669	0	1	0	1	0	1
exm9686	0.002	0.998	0	1	0.003	0.997
exm9702	0	1	0	1	0	1
exm9726	0	1	0	1	0	1
exm2233730	1	0	1	0	1	0
exm9742	0	1	0	1	0	1
exm1863117	0	1	0	1	0	1
exm9750	0	1	0	1	0	1
exm9755	0	1	0	1	0	1
exm9758	0	1	0	1	0	1
exm9772	0	1	0	1	0	1
exm9783	0.993	0.007	0.996	0.004	0.993	0.007
exm9786	0.935	0.065	0.908	0.088	0.934	0.066
exm9788	0	1	0	1	0	1
exm9789	0	1	0	1	0	1
exm9790	0	1	0	1	0	1
exm9800	0.005	0.995	0.006	0.994	0.003	0.997
exm9802	0	1	0	1	0	1
exm9805	0	1	0	1	0	1
exm9806	1	0	1	0	1	0
exm-rs11587438	0.916	0.084	0.901	0.096	0.91	0.09
exm9821	0	1	0	1	0	1
exm9822	0	1	0	1	0	1
exm9823	0.998	0.002	1	0	0.997	0.003
exm9831	0.998	0.002	1	0	0.997	0.003
exm9833	0	1	0	1	0	1
exm9848	0.013	0.987	0.017	0.983	0.007	0.993
exm9849	0.003	0.997	0.004	0.996	0.007	0.993
exm9850	0.997	0.003	1	0	0.993	0.007
exm9851	0	1	0	1	0	1
exm9852	0.032	0.968	0.028	0.972	0.042	0.958
exm9853	0	1	0.006	0.994	0	1
exm9860	0	1	0	1	0	1
exm9863	0	1	0	1	0	1
exm9872	0	1	0	1	0	1
exm9874	0.998	0.002	1	0	1	0
exm9875	1	0	1	0	1	0
exm9880	1	0	1	0	1	0
exm1863306	0	1	0	1	0	1
exm9881	0.007	0.993	0.006	0.994	0.007	0.993
exm9889	0.002	0.998	0	1	0.003	0.997
exm9897	0	1	0	1	0	1
exm9899	0	1	0	1	0	1
exm9900	0.002	0.998	0.006	0.994	0	1
exm9901	1	0	1	0	1	0
exm9904	0.02	0.98	0.015	0.985	0.031	0.969
exm9907	0	1	0	1	0	1
exm9912	0	1	0	1	0	1
exm9917	0	1	0	1	0	1
exm1863319	0	1	0	1	0	1
exm9923	0	1	0	1	0	1
exm9928	1	0	1	0	1	0
exm9930	0	1	0	1	0	1
exm9933	0	1	0	1	0	1
exm9934	1	0	1	0	1	0
exm9952	0	1	0	1	0	1
exm9962	0.997	0.003	1	0	1	0
exm9965	0.002	0.998	0.002	0.998	0.007	0.993
exm1863358	1	0	1	0	1	0
exm10030	0.985	0.015	0.983	0.017	0.983	0.017
exm2233733	0	1	0	1	0	1
exm10054	0.002	0.998	0.002	0.998	0	1
exm10068	0	1	0	1	0	1
exm10076	0	1	0	1	0	1
exm2233736	0	1	0	1	0	1
exm10083	1	0	1	0	1	0
exm10084	0	1	0	1	0	1
exm10091	0	1	0	1	0	1
exm10104	0.077	0.88	0.066	0.867	0.083	0.854
exm10157	0.997	0.003	1	0	1	0
exm10186	1	0	1	0	1	0
exm10188	0.002	0.998	0	1	0	1
exm10190	0	1	0	1	0	1
exm10192	0	1	0	1	0	1
exm10202	0	1	0	1	0	1
exm10212	1	0	1	0	1	0
exm10224	0.997	0.003	0.991	0.009	1	0
exm10227	0.003	0.997	0.002	0.998	0.01	0.99
exm10253	0	1	0	1	0	1
exm10276	1	0	1	0	1	0
exm10282	0.007	0.993	0.002	0.998	0.014	0.986
exm10286	0	1	0	1	0	1
exm10302	0.167	0.164	0.221	0.288	0.253	0.302
exm10303	1	0	1	0	1	0
exm10307	0.139	0.861	0.15	0.85	0.128	0.872
exm10309	0	1	0	1	0	1
exm10310	0	1	0	1	0	1
exm10343	1	0	1	0	1	0
exm10345	1	0	1	0	1	0
exm2252762	0.14	0.86	0.137	0.86	0.163	0.837
exm10350	1	0	1	0	1	0
exm2264795	0.515	0.485	0.507	0.493	0.49	0.51
exm-rs970973	0.56	0.44	0.556	0.444	0.545	0.455
exm2268862	0.861	0.139	0.861	0.139	0.882	0.118
exm2268649	0.589	0.411	0.592	0.408	0.538	0.462
exm10368	0	1	0	0.996	0	0.993
exm10390	0.967	0.033	0.959	0.041	0.969	0.031
exm10391	0	1	0	1	0	1
exm10398	1	0	1	0	1	0
exm10399	0	1	0	1	0	1
exm10401	0	1	0	1	0	1
exm10407	0	1	0	1	0	1
exm1899859	1	0	1	0	1	0
exm10421	0	1	0	1	0	1
exm10423	0	1	0	1	0	1
exm10429	0	1	0	1	0	1
exm10443	1	0	1	0	1	0
exm10446	0	1	0	1	0	1
exm1899910	1	0	1	0	1	0
exm10452	0	1	0.002	0.998	0	1
exm10454	1	0	1	0	1	0
exm10458	0	1	0	1	0	1
exm10476	0	1	0	1	0	1
exm10480	0	0.987	0	0.936	0	0.951
exm10496	0	1	0	1	0	1
exm10502	0.007	0.993	0.002	0.998	0.003	0.997
exm10515	1	0	1	0	1	0
exm10535	0.744	0.256	0.747	0.249	0.753	0.247
exm10538	0.079	0.921	0.071	0.929	0.094	0.906
exm10541	0	1	0	1	0	1
exm10543	1	0	0.998	0.002	1	0
exm10544	0	1	0	1	0	1
exm10545	0.997	0.003	0.991	0.009	1	0
exm10547	0.998	0.002	1	0	0.997	0.003
exm10557	0.002	0.998	0.004	0.996	0.003	0.997
exm10562	0	1	0	1	0	1
exm10563	0	1	0	1	0	1
exm10575	0	1	0	1	0	1
exm10586	0	1	0	1	0	1
exm10611	0	1	0	1	0	1
exm10623	0	1	0	1	0	1
exm10627	0	1	0	1	0	1
exm10643	1	0	1	0	1	0
exm10648	1	0	1	0	1	0
exm10658	0	1	0	1	0	1
exm10659	0	1	0	1	0	1
exm10681	0	1	0	1	0	1
exm1908576	0	1	0	1	0	1
exm1908580	0	1	0	1	0.003	0.997
exm1908585	0	1	0	1	0	1
exm10695	0	1	0	1	0	1
exm10696	1	0	1	0	1	0
exm10698	0	1	0	0.985	0.003	0.99
exm10706	1	0	1	0	1	0
exm10708	1	0	1	0	1	0
exm10713	0	1	0	1	0	1
exm2264796	0.176	0.824	0.176	0.82	0.181	0.819
exm-rs2797685	0.127	0.873	0.129	0.867	0.135	0.865
exm1908713	1	0	1	0	1	0
exm10722	0.99	0	1	0	1	0
exm10732	1	0	1	0	1	0
exm10746	0.721	0.276	0.719	0.277	0.722	0.278
exm10759	0	1	0	1	0	1
exm10762	0.002	0.998	0.002	0.998	0	1
exm10764	0.002	0.998	0	1	0.003	0.997
exm10780	0.008	0.992	0.007	0.993	0.01	0.99
exm10782	1	0	1	0	1	0
exm10783	0	1	0	1	0	1
exm10785	0	1	0	1	0	1
exm10792	0	1	0	1	0	1
exm10799	1	0	1	0	1	0
exm1908741	0	1	0	1	0	1
exm10815	0	1	0	1	0	1
exm10829	1	0	1	0	1	0
exm10832	1	0	1	0	1	0
exm10833	0	1	0	1	0	1
exm10836	0	1	0.002	0.998	0	1
exm10838	0	1	0	1	0	1
exm10839	0	1	0	1	0	1
exm10846	1	0	1	0	1	0
exm10847	0	1	0	1	0	1
exm10854	0.722	0.278	0.719	0.277	0.722	0.278
exm10855	0	1	0	1	0	1
exm10857	1	0	1	0	1	0
exm10859	1	0	1	0	1	0
exm10865	1	0	1	0	1	0
exm10872	0	1	0	1	0	1
exm10873	0	1	0	1	0	1
exm10875	0.405	0.595	0.395	0.601	0.375	0.625
exm10877	0	0.331	0	0.509	0	0.556
exm10887	0.002	0.998	0.002	0.998	0.003	0.997
exm10891	0.962	0.038	0.968	0.032	0.962	0.038
exm10894	0.997	0	1	0	1	0
exm10896	0.04	0.96	0.032	0.968	0.038	0.962
exm2264984	0.502	0.498	0.53	0.47	0.524	0.476
exm10911	1	0	1	0	1	0
exm10915	0	1	0	1	0	1
exm10916	0	1	0	1	0	1
exm10918	0	1	0	1	0	1
exm10928	1	0	1	0	1	0
exm10929	1	0	1	0	1	0
exm10934	0	1	0	1	0	1
exm10937	0.002	0.998	0	1	0	1
exm-rs35675666	0.075	0.925	0.073	0.927	0.073	0.927
exm10955	0.002	0.998	0	1	0	1
exm10965	0.002	0.998	0.002	0.998	0.003	0.997
exm1909227	0	1	0	1	0	1
exm10972	1	0	1	0	1	0
exm10979	0	0.997	0	0.993	0	1
exm-rs12727642	0.065	0.935	0.062	0.938	0.056	0.944
exm10989	0	1	0	1	0	1
exm10999	0	1	0	1	0	1
exm11005	0.002	0.998	0	1	0.003	0.997
exm11011	0	1	0	1	0	1
exm11013	0	1	0	1	0	1
exm11015	0	1	0	1	0	1
exm11021	1	0	1	0	0.997	0.003
exm11027	1	0	0.998	0.002	1	0
exm11035	0.005	0.995	0	0.996	0.007	0.993
exm11051	1	0	1	0	1	0
exm2275212	0	1	0	1	0	1
exm11086	0	1	0	1	0	1
exm11100	0	1	0	1	0	1
exm11101	0	1	0	1	0	1
exm11103	0	1	0	1	0	1
exm11141	0	1	0	1	0	1
exm11145	0	1	0	1	0	1
exm11163	0	1	0.002	0.998	0	1
exm11166	0.077	0.923	0.079	0.921	0.069	0.931
exm11185	0	1	0	1	0	1
exm11203	0	1	0	1	0	1
exm11205	0	1	0	1	0	1
exm11207	1	0	1	0	1	0
exm11225	0.002	0.998	0	1	0	1
exm11230	0	1	0	1	0	1
exm11297	0	1	0	1	0	1
exm1912798	0	1	0.002	0.998	0	1
exm11354	0.003	0.997	0.004	0.996	0.003	0.997
exm11374	0	1	0	1	0	1
exm11375	1	0	1	0	1	0
exm11380	1	0	1	0	1	0
exm11420	1	0	1	0	1	0
exm11427	0	1	0	1	0	1
exm-rs4908760	0.682	0.318	0.71	0.287	0.715	0.285
exm2233884	1	0	1	0	1	0
exm11445	0.002	0.998	0.004	0.996	0	1
exm11462	0	1	0	1	0	1
exm-rs12025126	0.452	0.548	0.448	0.552	0.483	0.517
exm11492	0	1	0	1	0	1
exm11493	1	0	1	0	1	0
exm2253582	1	0	1	0	1	0
exm11509	0	1	0	1	0	1
exm11510	0.998	0.002	0.998	0.002	1	0
exm11527	0	1	0	1	0	1
exm11535	1	0	1	0	1	0
exm11539	0	1	0	0.996	0	1
exm11548	0.997	0.003	0.993	0.007	0.99	0.01
exm11550	1	0	1	0	1	0
exm11552	0.247	0.753	0.258	0.738	0.274	0.726
exm11553	0.008	0.992	0.011	0.989	0	1
exm11555	0.719	0.281	0.695	0.305	0.649	0.351
exm11556	0.98	0.02	0.983	0.017	0.948	0.052
exm11574	0.528	0.472	0.526	0.459	0.556	0.444
exm11605	0.002	0.998	0.002	0.998	0	1
exm11606	0.355	0.645	0.348	0.648	0.347	0.653
exm2253595	0.355	0.645	0.348	0.648	0.347	0.653
exm11608	0	1	0	1	0	1
exm11617	1	0	1	0	1	0
exm11626	1	0	1	0	1	0
exm11627	1	0	1	0	1	0
exm11629	0	1	0	1	0	1
exm11630	0	1	0	1	0.003	0.997
exm1918906	1	0	1	0	1	0
exm1918915	1	0	1	0	0.997	0.003
exm11649	0	1	0.002	0.998	0	1
exm11651	0	1	0	1	0	1
exm2260823	0.115	0.885	0.118	0.882	0.108	0.892
exm11665	0.003	0.997	0.002	0.998	0.003	0.997
exm1918925	0	1	0	1	0	1
exm11679	0.002	0.998	0	1	0.003	0.997
exm11686	0.137	0.863	0.135	0.861	0.135	0.865
exm11687	0.022	0.975	0.022	0.963	0.028	0.958
exm11692	0	1	0	1	0	1
exm11697	1	0	1	0	1	0
exm11699	0	1	0	1	0	1
exm11706	0.002	0.998	0.004	0.996	0	1
exm1918946	0	1	0	1	0	1
exm11707	0	1	0	1	0	1
exm11716	0.003	0.997	0.004	0.996	0	1
exm11717	0	1	0	1	0	1
exm11721	0	1	0	1	0	1
exm11731	0	1	0	1	0	1
exm2268650	0.642	0.358	0.614	0.386	0.656	0.344
exm2233960	0	1	0	1	0	1
exm11736	1	0	1	0	1	0
exm11746	0	1	0	1	0	1
exm11750	0.002	0.998	0	0.981	0.003	0.976
exm11752	0	1	0	1	0	1
exm11759	0	1	0	1	0	1
exm11763	0	1	0	1	0	1
exm11769	0	1	0	1	0	1
exm11777	0.002	0.998	0.007	0.993	0	1
exm11779	0.998	0.002	1	0	1	0
exm11780	0	1	0	1	0	1
exm11788	0	1	0	1	0	1
exm11789	0.998	0.002	0.998	0.002	0.997	0.003
exm11794	0	1	0	1	0	1
exm11797	0	1	0	1	0	1
exm11814	0.953	0.047	0.948	0.052	0.962	0.038
exm1921670	1	0	1	0	1	0
exm11822	0	1	0	1	0	1
exm11823	0	1	0	1	0	1
exm11839	0	1	0	1	0	1
exm11852	0	1	0	1	0	1
exm1925702	0.002	0.998	0.002	0.998	0	1
exm11865	0.45	0.55	0.406	0.594	0.441	0.559
exm11870	0	1	0	1	0	1
exm11874	0	1	0	1	0	1
exm2233969	0	1	0	1	0	1
exm-rs2239560	0.403	0.597	0.395	0.605	0.344	0.656
exm2275418	1	0	1	0	1	0
exm11924	0	1	0	1	0	1
exm11925	1	0	1	0	1	0
exm11927	0.967	0.033	0.949	0.051	0.972	0.028
exm11932	1	0	1	0	1	0
exm11938	0	1	0	1	0	1
exm11941	0	1	0	1	0	1
exm11943	0	1	0.002	0.998	0	1
exm11944	0	1	0.002	0.998	0	1
exm11945	0	1	0	1	0	1
exm11951	0	1	0	1	0	1
exm11954	0	1	0	1	0	1
exm11966	0	1	0	1	0	1
exm11967	0	1	0	1	0	1
exm11968	0	1	0	1	0	1
exm1931537	0	1	0	1	0	1
exm11976	0	1	0	1	0	1
exm11988	0	1	0	1	0	1
exm11992	0	1	0	1	0	1
exm11995	0	1	0	1	0	1
exm11996	0	1	0	1	0	1
exm12005	0	1	0	1	0	1
exm12008	0	1	0	1	0	1
exm12010	0.002	0.998	0.006	0.994	0	1
exm12011	0	1	0	1	0	1
exm12012	0.408	0.592	0.403	0.597	0.42	0.58
exm12013	0	1	0	0.993	0	1
exm12015	0	1	0	1	0	1
exm12016	0	1	0	1	0	1
exm12021	0	0.997	0	1	0	0.993
exm12023	0.997	0.003	0.998	0.002	0.997	0.003
exm1931546	0	1	0	1	0	1
exm12031	0	1	0	1	0	1
exm12034	0	1	0	1	0	1
exm12035	0	1	0	1	0	1
exm12036	0	1	0	1	0	1
exm12046	0.157	0.843	0.163	0.837	0.139	0.861
exm12048	0	1	0	1	0	1
exm12052	0	1	0	1	0	1
exm12054	0	1	0.002	0.998	0	1
exm12056	0.002	0.998	0	1	0	1
exm12057	0	1	0	1	0	1
exm1931550	0	1	0	1	0	1
exm12083	0	1	0	1	0	1
exm12089	0	1	0	1	0	1
exm12096	1	0	1	0	1	0
exm12101	0	1	0	1	0	1
exm12109	0	1	0	1	0	1
exm1931555	0	1	0	1	0	1
exm12112	0	1	0	1	0	1
exm12119	0	1	0	1	0	1
exm1939653	0	1	0	1	0	1
exm12183	0	1	0	1	0	1
exm12190	0.002	0.998	0	1	0.003	0.997
exm12193	0.002	0.998	0	1	0.003	0.997
exm12212	0.002	0.998	0.006	0.994	0.003	0.997
exm12224	0	0.997	0	1	0	0.993
exm12227	0	1	0	1	0	1
exm12231	0	1	0	1	0	1
exm12238	0	1	0	1	0	1
exm12242	0	1	0	1	0	1
exm12249	0	1	0	1	0	1
exm12259	0	1	0	1	0	1
exm12269	0	1	0	1	0	1
exm2234040	0	1	0	0.985	0	0.979
exm12288	0.003	0.997	0	1	0.007	0.993
exm12290	0.691	0.309	0.725	0.272	0.733	0.267
exm12292	1	0	1	0	1	0
exm12324	0	1	0	1	0	1
exm12334	0	1	0	1	0	1
exm12335	0	1	0	1	0	1
exm12340	0	1	0	1	0	1
exm2234051	1	0	1	0	1	0
exm12354	0	1	0.002	0.998	0.003	0.997
exm12367	1	0	1	0	1	0
exm12371	0	1	0	1	0	1
exm12381	0.985	0.015	0.993	0.007	0.986	0.014
exm12399	1	0	1	0	1	0
exm12405	0	1	0	1	0	1
exm12430	0	1	0	1	0	1
exm2254097	1	0	1	0	0.993	0.007
exm12459	0	1	0	1	0	1
exm2254098	0	1	0	1	0	1
exm2254099	0	1	0	1	0	1
exm12484	0	1	0	1	0	1
exm12486	0.997	0.003	0.998	0.002	1	0
exm12487	1	0	1	0	1	0
exm12488	0	1	0	1	0	1
exm12501	1	0	1	0	1	0
exm12528	0	1	0	1	0	1
exm12532	0	1	0	1	0	1
exm2254100	0	1	0	1	0	1
exm12548	0	1	0	1	0	1
exm12561	0	1	0	1	0	1
exm1956722	0	1	0	0.985	0	1
exm12573	0	1	0	1	0	1
exm12575	0	1	0	1	0	1
exm12577	0.998	0.002	1	0	1	0
exm12583	0	1	0.002	0.998	0.003	0.997
exm12596	0	1	0	1	0	1
exm12601	0	1	0	1	0	1
exm12604	1	0	1	0	1	0
exm12610	0.998	0.002	1	0	0.997	0.003
exm12612	1	0	1	0	1	0
exm12616	0.249	0.751	0.225	0.775	0.25	0.75
exm12638	0.002	0.998	0.002	0.998	0	1
exm12640	0.005	0.995	0.004	0.996	0.003	0.997
exm12650	0	1	0.002	0.998	0.003	0.997
exm12658	0.015	0.985	0.007	0.993	0.014	0.986
exm12665	1	0	1	0	1	0
exm1958443	0	1	0	1	0	1
exm12673	0	1	0	1	0	1
exm2254135	0.002	0.998	0.002	0.998	0	1
exm12680	0	1	0	1	0	1
exm12683	0.002	0.998	0.002	0.998	0	1
exm12689	0	1	0	1	0	1
exm12694	0	1	0	1	0	1
exm12699	0	1	0	1	0	1
exm1958934	0	1	0	1	0	1
exm12728	1	0	1	0	1	0
exm12738	0	1	0	1	0	1
exm12742	0	1	0	1	0	1
exm12743	1	0	1	0	1	0
exm12751	1	0	1	0	1	0
exm12753	0	1	0	1	0	1
exm12768	1	0	1	0	1	0
exm12770	1	0	1	0	1	0
exm12781	1	0	1	0	1	0
exm12789	0	1	0	1	0	1
exm2273610	0	1	0	1	0	1
exm12795	0	1	0	1	0	1
exm12801	0	1	0	1	0	1
exm12804	0	0.997	0	0.996	0	1
exm12818	1	0	1	0	1	0
exm12822	1	0	1	0	1	0
exm12835	0.023	0.977	0.026	0.974	0.01	0.99
exm12837	0.008	0.992	0.004	0.996	0.007	0.993
exm12841	0	1	0	1	0	1
exm12849	0.92	0.08	0.923	0.077	0.92	0.08
exm12861	0	1	0	1	0	1
exm1690130	1	0	1	0	1	0
exm12901	1	0	1	0	1	0
exm2264799	0.582	0.418	0.564	0.436	0.583	0.417
exm2230658	1	0	1	0	1	0
exm-rs10492972	0.64	0.36	0.609	0.388	0.653	0.347
exm12961	0	1	0	1	0	1
exm1690377	0	1	0	1	0	1
exm12964	0	1	0	1	0	1
exm12973	0	1	0	1	0	1
exm12981	0.005	0.995	0.004	0.996	0.007	0.993
exm12985	0	1	0	1	0	1
exm12988	0	1	0	1	0	1
exm12994	0	1	0	1	0	1
exm12996	0	1	0	1	0	1
exm12999	1	0	1	0	1	0
exm13007	0	1	0	1	0	1
exm13012	0	1	0.002	0.998	0	1
exm13013	0.997	0.003	0.996	0.004	1	0
exm13020	0	1	0	1	0	1
exm13029	1	0	0.998	0.002	1	0
exm13031	0	1	0	1	0	1
exm13034	0	1	0	1	0	1
exm13035	0	1	0	1	0	1
exm13036	1	0	1	0	1	0
exm13040	0	1	0	1	0	1
exm13043	1	0	1	0	1	0
exm-rs17401966	0.674	0.326	0.644	0.352	0.677	0.323
exm13048	0	1	0	1	0	1
exm2230665	0	1	0	1	0	1
exm13073	0.977	0.023	0.974	0.026	0.983	0.017
exm13084	0	1	0	1	0	1
exm13101	0	1	0	1	0	1
exm13113	1	0	1	0	1	0
exm13132	0	1	0	1	0	1
exm13135	0.002	0.998	0.004	0.996	0	1
exm13137	0	1	0	1	0	1
exm1690543	0.002	0.998	0.002	0.998	0	1
exm13149	0	1	0	1	0	1
exm13162	1	0	1	0	1	0
exm1690552	0	1	0	1	0	1
exm13180	0	1	0	1	0	1
exm13221	0	1	0	1	0	1
exm2249478	0	1	0	1	0.003	0.997
exm1690573	0	1	0	1	0	1
exm13234	1	0	1	0	1	0
exm13267	0	1	0	1	0	1
exm13281	0	1	0	1	0	1
exm13283	0	1	0.002	0.998	0	1
exm13295	0	1	0	1	0	1
exm13304	0	1	0	1	0	1
exm13311	0.005	0.995	0.004	0.996	0	1
exm13313	0	1	0	1	0	1
exm13315	0	1	0	1	0	1
exm13316	0.005	0.995	0.002	0.998	0.007	0.993
exm13325	1	0	1	0	1	0
exm13329	0	1	0	1	0	1
exm13330	0	1	0	1	0	1
exm13338	0	1	0	1	0	1
exm13339	1	0	1	0	1	0
exm13341	0	1	0	1	0	1
exm13349	0.997	0.003	0.998	0.002	1	0
exm13355	0	1	0	1	0	1
exm13356	0	1	0	1	0	1
exm1690624	1	0	1	0	1	0
exm13357	0	1	0	1	0	1
exm-rs12741973	0.602	0.398	0.588	0.408	0.576	0.424
exm13373	1	0	1	0	1	0
exm13385	0	1	0	1	0	1
exm13394	0	1	0	1	0	1
exm13395	0	1	0	1	0	1
exm13396	0.003	0.997	0.006	0.994	0	1
exm13408	1	0	0.998	0.002	1	0
exm13414	0	1	0	1	0	1
exm13425	0.002	0.998	0	1	0	1
exm13485	1	0	1	0	1	0
exm13496	1	0	1	0	1	0
exm13502	0.002	0.998	0	1	0	1
exm13515	0	1	0	1	0	1
exm13552	1	0	0.998	0.002	1	0
exm1690681	0	1	0	0.996	0	1
exm1690682	0	1	0	1	0	1
exm13557	0.331	0	0.509	0	0.556	0
exm13576	0	1	0	1	0	1
exm13591	0	1	0	1	0	1
exm1690697	0	1	0	1	0	1
exm13612	0	1	0	1	0	1
exm13625	0	1	0.002	0.998	0.003	0.997
exm13634	0	1	0	1	0	1
exm13661	0	0.331	0	0.509	0	0.556
exm13663	0	1	0	1	0	1
exm13670	0.005	0.995	0.004	0.996	0	1
exm13675	1	0	1	0	1	0
exm13677	0	1	0	1	0	1
exm13694	0	1	0	1	0	1
exm13697	0	1	0	1	0	1
exm13698	0.003	0.997	0.007	0.993	0.01	0.99
exm13700	0	1	0	1	0	1
exm13701	1	0	1	0	1	0
exm13702	1	0	1	0	1	0
exm13714	0	0.973	0	0.993	0	0.979
exm13718	0.003	0.997	0	1	0.003	0.997
exm2249485	0	1	0	0.993	0	0.993
exm13724	0	1	0	1	0	1
exm-rs880315	0.37	0.63	0.395	0.605	0.382	0.618
exm-rs12046278	0.361	0.639	0.371	0.625	0.389	0.611
exm2249489	0.368	0.632	0.412	0.588	0.344	0.656
exm13735	0.003	0.987	0.004	0.989	0.003	0.997
exm13736	0	1	0	1	0	1
exm13740	0	1	0	1	0	1
exm13741	0	1	0.002	0.998	0	1
exm13745	0	1	0	1	0	1
exm13748	0	1	0	1	0	1
exm13750	0	1	0.002	0.998	0	1
exm13752	0	1	0	1	0	1
exm13754	0	1	0	1	0	1
exm13758	0.002	0.998	0.013	0.987	0	1
exm13761	0	0.997	0.002	0.942	0.003	0.976
exm13773	0	1	0	1	0	1
exm13783	0	1	0	1	0	1
exm13784	0	1	0	1	0	1
exm13786	0	1	0	1	0	1
exm13789	0	1	0	1	0	1
exm13795	0	1	0	1	0	1
exm13799	0	1	0	0.989	0	0.993
exm13800	1	0	0.993	0.007	1	0
exm13802	0	1	0	1	0	1
exm13809	0	1	0	1	0	1
exm13810	0	0.997	0.007	0.989	0	1
exm13811	1	0	0.993	0.007	1	0
exm13812	0	1	0	1	0	1
exm13813	0	1	0	1	0	1
exm13816	0	1	0	1	0	1
exm13817	1	0	1	0	1	0
exm13818	1	0	1	0	1	0
exm13820	0.007	0.993	0.009	0.991	0.003	0.997
exm13824	0.007	0.993	0.009	0.991	0.003	0.997
exm13825	0	1	0	1	0	1
exm13826	1	0	1	0	1	0
exm13829	0	1	0	1	0	1
exm13832	1	0	1	0	1	0
exm13835	0.378	0.622	0.382	0.618	0.403	0.597
exm13838	0	1	0	1	0	1
exm13840	0	1	0	1	0	1
exm13854	0.622	0.378	0.618	0.382	0.597	0.403
exm13855	0.003	0.997	0.004	0.996	0	1
exm2249513	0.003	0.997	0.004	0.996	0	1
exm13856	1	0	1	0	1	0
exm2259679	0.503	0.497	0.522	0.478	0.51	0.49
exm13889	0	1	0	1	0	1
exm13915	0	1	0	1	0	1
exm13924	0	1	0	1	0	1
exm13925	1	0	1	0	1	0
exm13927	0	1	0.002	0.998	0	1
exm13929	0	1	0	1	0	1
exm13931	0.998	0.002	0.996	0.004	0.997	0.003
exm13932	0	1	0	1	0	1
exm13934	0	1	0	1	0	1
exm1694083	0.998	0.002	1	0	0.997	0.003
exm13951	1	0	1	0	1	0
exm13954	0	1	0.004	0.996	0.007	0.993
exm13958	0	1	0	1	0	1
exm13960	0	1	0	1	0	1
exm13962	0	1	0	1	0	1
exm13964	0	1	0	1	0	1
exm13966	0.972	0.028	0.972	0.028	0.986	0.014
exm13967	0.821	0.179	0.837	0.163	0.819	0.181
exm13983	0.097	0.903	0.094	0.906	0.09	0.91
exm13987	0.002	0.998	0	1	0.003	0.997
exm14025	1	0	1	0	1	0
exm14026	0	1	0	1	0	1
exm14032	0	1	0.002	0.998	0	1
exm14039	0.002	0.998	0.002	0.998	0	1
exm14040	0	1	0	1	0	1
exm14051	0	1	0.002	0.998	0	1
exm14076	0	1	0	1	0	1
exm1694537	0	1	0	1	0	1
exm1694875	0	1	0	1	0	1
exm14113	0	1	0	1	0	1
exm14118	0	1	0	0.996	0	1
exm14124	0	1	0	1	0	1
exm14134	0.995	0.002	0.998	0.002	1	0
exm14137	0.09	0.91	0.071	0.925	0.097	0.903
exm14187	0	1	0	0.993	0	1
exm14190	1	0	1	0	1	0
exm14196	0	1	0	1	0	1
exm14200	0	1	0	1	0	1
exm2249583	0	1	0	1	0	1
exm14241	0	1	0	1	0	1
exm14250	0.09	0.91	0.071	0.929	0.097	0.903
exm14254	0	1	0	1	0	1
exm14259	0.002	0.998	0	1	0.003	0.997
exm14273	1	0	1	0	1	0
exm14325	0	1	0	1	0	1
exm14333	0	1	0.002	0.998	0	0.993
exm2249614	0	1	0	1	0	1
exm14354	0	1	0	1	0	1
exm14355	0	1	0	1	0	1
exm14365	1	0	0.993	0	1	0
exm14374	1	0	1	0	1	0
exm14375	0	1	0	1	0	1
exm14395	1	0	1	0	1	0
exm14397	0.09	0.91	0.077	0.923	0.097	0.903
exm14399	1	0	1	0	1	0
exm14405	1	0	1	0	0.993	0.007
exm14406	0	1	0	1	0	1
exm14409	1	0	1	0	1	0
exm14410	0	1	0	1	0	1
exm14417	0	1	0	1	0	1
exm14418	0	1	0	1	0	1
exm14420	0	1	0	1	0	1
exm14425	0	1	0	1	0	1
exm14426	0	1	0	1	0	1
exm14440	1	0	1	0	1	0
exm14461	1	0	1	0	1	0
exm2249658	0.91	0.09	0.929	0.071	0.903	0.097
exm14489	0	1	0	1	0	1
exm14511	0	1	0	1	0	1
exm14514	0.998	0.002	0.998	0.002	1	0
exm14518	0	1	0	1	0	1
exm14544	1	0	1	0	1	0
exm14548	0	1	0	1	0	1
exm14550	0.002	0.998	0	1	0.003	0.997
exm14600	0.005	0.995	0.002	0.998	0.007	0.993
exm14601	0	1	0	1	0	1
exm14610	1	0	0.998	0.002	1	0
exm14612	1	0	1	0	1	0
exm2259729	0.032	0.968	0.034	0.966	0.035	0.965
exm2263813	0.855	0.145	0.822	0.174	0.84	0.16
exm14628	0	1	0	1	0	1
exm14629	0	1	0	1	0	1
exm14630	0.998	0.002	1	0	1	0
exm14634	0.022	0.978	0.032	0.968	0.031	0.969
exm14638	0	1	0	1	0	1
exm14646	0	1	0	1	0	1
exm14649	0.679	0.288	0.605	0.279	0.667	0.271
exm1702670	0	1	0	1	0	1
exm14652	0	1	0	1	0	1
exm14655	0	1	0	1	0	1
exm14681	0	1	0.004	0.996	0	1
exm14690	0	1	0	1	0	1
exm14698	0.783	0.217	0.766	0.234	0.785	0.215
exm14699	0	1	0	1	0	1
exm14724	0	1	0	1	0	1
exm14731	0.38	0.62	0.354	0.646	0.382	0.618
exm14760	0	1	0	1	0	1
exm2230861	0	1	0	1	0	1
exm14764	0	1	0	1	0	1
exm14766	0	1	0	1	0	1
exm14790	0	1	0	1	0	1
exm2249707	0	1	0	1	0	1
exm2230873	0	1	0	1	0	1
exm14843	0	1	0	1	0	1
exm14849	0.998	0.002	0.994	0.006	1	0
exm14890	0	1	0	1	0	1
exm14902	0.003	0.997	0.004	0.996	0	1
exm14903	0	1	0	1	0	1
exm14906	0.003	0.997	0.002	0.998	0.003	0.997
exm14907	0	1	0	1	0	1
exm14909	0	1	0	1	0	1
exm14912	0.002	0.998	0	1	0	1
exm1703362	0	1	0	1	0	1
exm14924	0	1	0	1	0	1
exm14925	0	1	0	1	0	1
exm14950	0	1	0	1	0	1
exm14953	0	1	0	1	0	1
exm2230883	0	1	0	1	0	1
exm14967	0	1	0	1	0	1
exm14972	0	1	0	1	0	1
exm14973	0	1	0	1	0	1
exm14976	0	1	0	1	0	1
exm14979	0	1	0.002	0.998	0	1
exm15012	0	1	0	0.996	0	1
exm15048	0.167	0.833	0.167	0.83	0.149	0.851
exm15079	0	1	0	1	0	1
exm15080	1	0	1	0	1	0
exm15081	0	1	0	1	0	1
exm15082	0.069	0.931	0.077	0.923	0.076	0.924
exm15086	0.002	0.998	0.002	0.998	0	1
exm15091	1	0	1	0	1	0
exm15106	0	1	0	1	0	1
exm-rs4846033	0.01	0.99	0.006	0.994	0.014	0.986
exm15135	1	0	1	0	1	0
exm15144	0	0.997	0	1	0	1
exm15146	1	0	1	0	1	0
exm15152	0	1	0	1	0	1
exm15153	0	1	0	1	0	1
exm15156	0	1	0	1	0	1
exm15168	0	1	0	1	0	1
exm15227	0.01	0.99	0.006	0.994	0.007	0.993
exm15236	0.033	0.967	0.028	0.968	0.035	0.965
exm2249735	0	1	0	1	0	1
exm15255	0	1	0	1	0	1
exm-rs17375901	0.005	0.995	0.007	0.993	0.007	0.993
exm15262	0	1	0	0.993	0	1
exm15263	0.998	0.002	0.998	0.002	1	0
exm15264	0.998	0.002	0.998	0.002	1	0
exm15270	0	1	0	1	0	1
exm15285	0	1	0	1	0	1
exm15296	1	0	1	0	1	0
exm15298	0	1	0.004	0.996	0	1
exm15306	1	0	1	0	1	0
exm15318	1	0	1	0	1	0
exm15319	0	1	0	1	0	1
exm15320	0.701	0.299	0.682	0.318	0.698	0.302
exm15334	0	1	0	1	0	1
exm-rs17367504	0.943	0.057	0.953	0.047	0.938	0.062
exm1704558	0	1	0	1	0	1
exm15399	0	1	0	1	0	1
exm15420	0	1	0	1	0	1
exm1704721	0	1	0	1	0	1
exm15437	0	1	0	1	0	1
exm15449	1	0	1	0	1	0
exm15450	0	1	0	1	0	1
exm15466	0	1	0	1	0	1
exm-rs1023252	0.074	0.926	0.081	0.919	0.083	0.917
exm15531	0.957	0.043	0.964	0.036	0.948	0.052
exm15541	0	1	0	1	0	1
exm15543	0	0.993	0	0.993	0	0.986
exm15544	0	1	0	1	0	1
exm15545	1	0	1	0	1	0
exm15552	0.035	0.965	0.03	0.966	0.038	0.962
exm15554	0.998	0.002	1	0	0.997	0.003
exm15566	0.003	0.997	0	1	0.003	0.997
exm15574	0.002	0.998	0.004	0.996	0.003	0.997
exm15576	0	1	0	1	0	1
exm15582	0	1	0	1	0	1
exm15586	0	1	0	1	0	1
exm15588	0.331	0	0.509	0	0.556	0
exm15590	0.002	0.998	0.002	0.998	0.003	0.997
exm2264801	0.212	0.788	0.206	0.794	0.201	0.799
exm15600	0	1	0	1	0	1
exm15657	0	1	0	1	0	1
exm15661	1	0	0.996	0	1	0
exm15695	0	1	0	1	0.003	0.997
exm15704	0.003	0.997	0.007	0.993	0.007	0.993
exm15706	0.059	0.941	0.064	0.933	0.062	0.938
exm15707	0	1	0	1	0	1
exm15710	0.032	0.968	0.037	0.963	0.049	0.951
exm15712	1	0	1	0	1	0
exm15721	0	1	0	1	0.003	0.997
exm1705254	0.002	0.998	0.007	0.993	0	1
exm1705272	0	1	0	1	0	1
exm2230925	0	1	0	1	0	1
exm15741	0	1	0	1	0	1
exm15742	0	1	0	1	0	1
exm15743	1	0	1	0	1	0
exm15769	0	1	0.002	0.998	0	1
exm15784	0	1	0	1	0	1
exm15794	0	1	0	1	0	1
exm15795	1	0	1	0	1	0
exm15796	0	1	0	1	0	1
exm15798	0	0.331	0	0.509	0	0.556
exm15810	0	1	0	1	0	1
exm15817	0	1	0	1	0	1
exm15832	0	1	0	1	0	1
exm15835	0	1	0	1	0	1
exm15862	0	1	0	0.993	0	1
[truncated: 235,437 more rows]
