# Supplementary material for: Family-based exome-wide association study of childhood acute lymphoblastic leukemia among Hispanics confirms role of ARID5B in susceptibility
Source: PLoS One. 2017 Aug 17;12(8):e0180488. doi: 10.1371/journal.pone.0180488 (PMC5560704; doi:10.1371/journal.pone.0180488)
Supplement: S1 File — (ZIP) [file pone.0180488.s004.zip › Supporting Data/Results_InheritedEffects.csv]

Chromosome	SNP Name (Illumina chip)	Location	call rate	lr	p	RR estimate	RR 95% LCL	RR 95% UCL
10	exm-rs10821936	63723577	0.9986	31.80588	1.70376168876498e-08	2.31097612450696	1.69820192476963	3.14483052003738
10	exm-rs7089424	63752159	0.9972	29.6446	5.18970014327739e-08	2.22000622514583	1.63961260914955	3.00584882806102
4	exm2265690	39135564	1	21.06989	4.42832136648494e-06	0.514674817540933	0.384216147745771	0.689423181395361
12	exm-rs10777332	92164302	0.9972	16.60235	4.60938723269368e-05	1.99523133297929	1.4058892208602	2.83165118752834
7	exm661355	138732497	1	15.92411	6.59334611533496e-05	0.531161054279289	0.386474264190847	0.730022444077999
17	exm-rs4430796	36098040	1	15.29151	9.21296554891292e-05	0.568138529518476	0.425589505239717	0.758426034833401
10	exm814075	22498468	1	15.26962	9.32035362713027e-05	0.567071432468503	0.425062101311234	0.756532337853842
2	exm2263964	215235867	1	15.08143	0.000102971291448268	0.5991040438741	0.460565590594263	0.779322754436944
17	exm-rs7501939	36101156	1	14.65663	0.000128980149232047	0.566079925283511	0.420723260466859	0.761648588206432
3	exm2269473	77526031	1	14.61736	0.000131695775195214	2.04827914672338	1.38530454007649	3.02853801566999
1	exm2263867	196557329	1	14.51124	0.000139325758688617	0.19960996330357	0.0799694973612076	0.498236706812143
6	exm547369	42832715	1	14.43323	0.000145217156770864	0.217112418930643	0.0890675685592091	0.529236434949715
5	exm-rs4704970	155500992	1	14.34421	0.000152247185145862	0.305948038583351	0.161726280390317	0.578781643200421
10	exm814073	22498209	1	14.25427	0.000159698076091811	0.585710288430027	0.442404790675561	0.775435865983574
10	exm2249296	61198691	1	14.10245	0.000173118147584764	0.52681807435079	0.374377736733341	0.741336974979017
4	exm397086	42895308	0.9986	13.73859	0.000210093148698504	0.311159386904495	0.164106446120011	0.589989817916461
1	exm28706	22160043	1	13.06355	0.000301098208470072	13408.5789334435	1.83817418795533e-30	9.78099834614995e+37
1	exm28800	22167605	1	13.06355	0.000301098208470072	13408.5789334435	1.83817418795533e-30	9.78099834614995e+37
18	exm1390895	61323012	1	12.94016	0.000321607521875546	0.546905090913119	0.391241602741357	0.7645101324543
14	exm2260396	99400269	1	12.45521	0.000416827508895855	0.353999421510793	0.1958159679229	0.639972546271039
12	exm1024699	85266484	1	12.38492	0.000432815180254316	0.438362099042327	0.27260538655281	0.704906576890288
10	exm818967	33502357	1	12.29791	0.000453465796351394	3.0413150374751	1.50651645169018	6.13966389234314
19	exm1395957	501900	1	12.18465	0.000481843790998525	0.546659038988043	0.387860321619092	0.770473513918268
3	exm2269525	129677673	0.9986	11.77596	0.000600005613322138	1.57563757517626	1.2078476813926	2.05539902120059
16	exm2252795	86817240	0.9986	11.45379	0.000713483319665131	1.60560398430136	1.2116705169649	2.12763279957691
4	exm395092	39064162	1	11.38738	0.000739447508101651	0.59101729384446	0.434304229859981	0.804286282838474
22	exm-rs688034	26689635	1	11.34784	0.000755357702336622	2.52101097089709	1.40732395945777	4.51596998546577
1	exm165846	247151035	1	11.34305	0.000757308457913811	0.0718309383139071	0.00910692651041704	0.566572629113597
14	exm1084826	20872881	1	11.28603	0.000780924947150793	1.61689881034422	1.21378065895556	2.15392121084755
10	exm-rs11001819	78315224	1	11.1964	0.000819561794663271	0.489050266652451	0.31943546916774	0.748727634836448
7	exm669428	149483237	0.9986	10.98353	0.000919251675154298	0.265486841694765	0.116099232613846	0.60709499560168
15	exm1158789	45556120	1	10.93045	0.000945965162714528	1.71269816286274	1.23174270505375	2.3814272671029
12	exm2271822	14749972	0.9986	10.90708	0.000957974120270925	6.46756703548014	1.53473848738392	27.2550820236032
1	exm-rs2793086	231899704	1	10.90277	0.000960205645080103	0.357793240473161	0.190981254448626	0.670306639768782
13	exm-rs636437	34931307	1	10.84042	0.000993082048455595	0.613269989726839	0.455786855906863	0.825166578249047
11	exm2271457	7283249	1	10.81501	0.00100680480694057	1.52467305971035	1.17843819708071	1.97263458089293
2	exm-rs719593	42004997	1	10.76378	0.00103505769828447	3.51542349421153	1.48503746367439	8.32189505557515
2	exm233353	152531077	1	10.72557	0.00105665114336446	2.20004980776242	1.32827352836544	3.6439563473362
1	exm2268798	187483206	1	10.68902	0.0010777328286701	1.61499199499033	1.20249672559963	2.16898648317088
13	exm1058824	25823441	1	10.64781	0.0011020131915204	2.06163632497805	1.30121702551047	3.26643769113118
12	exm1033143	107141265	1	10.64657	0.00110275229683473	0.327823475474576	0.163806405944107	0.656068549046243
8	exm-rs4831837	12711863	0.9986	10.54853	0.00116280530094588	0.625514980325901	0.469507972334414	0.833359631076563
12	exm986841	14688644	0.9986	10.53733	0.00116987303104447	10.4265975692818	1.38953616887725	78.2383549644479
1	exm137682	201777250	1	10.50306	0.00119177017249729	1.92959473692529	1.27292830719955	2.92501614404438
6	exm556612	54805688	1	10.44892	0.00122721187771138	0.445218547231681	0.270890662208434	0.731732696812453
6	exm556646	54806489	1	10.44892	0.00122721187771138	0.445218547231681	0.270890662208434	0.731732696812453
21	exm1582490	48063476	1	10.44547	0.00122950617560336	0.473231774969408	0.298349398829546	0.750624314040073
8	exm703869	67380528	1	10.36249	0.00128601629060046	0.590863649322714	0.426932225855931	0.817748865424707
18	exm1390789	61264298	0.9986	10.32109	0.00131518591622984	0.587499431866521	0.423077458363963	0.815829411832278
12	exm2267472	122429484	1	10.30606	0.00132594069111191	1.58223752452489	1.1889968875485	2.10551480462296
1	exm134231	197093361	1	10.30595	0.00132601972930909	0.077767630094539	0.00982966917517771	0.615254054333034
17	exm2268056	72398336	1	10.2939	0.00133470694468509	1.74967490131365	1.22815126241309	2.49268389632035
1	exm34640	26670609	1	10.25716	0.00136155121366008	1.77935332903458	1.23197675840207	2.56990774146468
3	exm2269458	65766233	0.9986	10.23028	0.00138153689441775	1.69360602780661	1.21458201861007	2.36153067524818
1	exm34246	26582091	0.9986	10.21126	0.00139585774352014	1.76416942695672	1.22714459116952	2.53618250581265
17	exm1329394	42927721	0.9972	10.18119	0.00141880584029763	0.469174739985539	0.291253866107933	0.755791299330929
7	exm640367	99817859	0.993	10.1529	0.00144074420782817	0.583418798354259	0.415945931301919	0.818313306851748
12	exm972754	404774	1	10.11143	0.00147352586037147	3.17503926754854	1.42176633997551	7.09038754613422
13	exm1067460	46541673	1	10.07448	0.00150337044858977	0.590255373079953	0.425023847443566	0.819713819703683
2	exm175239	20818764	1	10.05452	0.00151974608955856	0.50834242170735	0.33366426038313	0.774474921418513
20	exm1524635	7964476	1	10.0498	0.00152364482424887	0.0780496590799599	0.00978514362659622	0.622550829600545
2	exm2265234	168548738	1	10.03135	0.00153898201707459	0.607307516039048	0.444617907715813	0.829526684906399
20	exm-rs6032474	44354372	1	10.03018	0.00153995987545669	0.567865888463395	0.399165165150257	0.807865253369324
7	exm-rs4731702	130433384	0.9986	10.02153	0.00154720889262506	1.611056218123	1.1910794538157	2.17911754722821
3	exm2255825	168308799	0.9972	9.93409	0.00162245624973779	0.636455994538011	0.478657484990869	0.84627577272942
2	exm2269282	66639190	1	9.91324	0.00164093982693222	0.197203320247593	0.0644503576725153	0.603396954199667
15	exm2264557	45474371	1	9.91074	0.00164317035863805	0.594425432291976	0.428197817395893	0.825183081745647
1	exm136224	201016296	1	9.89968	0.00165307514262717	2.37408001419932	1.32565940527124	4.25170466429751
17	exm-rs13695	38545193	1	9.87718	0.00167341212180758	0.383398638307703	0.20562935054925	0.714844673320049
7	exm666074	143043240	1	9.84247	0.00170528365861452	0.584136844984384	0.415031856104449	0.822143767158053
17	exm1332195	45468842	0.9944	9.81226	0.0017335234932602	1.95099597774261	1.25964508158246	3.02179190060899
9	exm764179	98638306	0.9986	9.80014	0.00174498584836883	1.81450009495099	1.23303671412993	2.67016428371348
2	exm-rs1117324	21840093	0.9986	9.77374	0.00177021992441121	1.87219211813789	1.23802825858565	2.83119815958154
5	exm497058	150901613	0.9986	9.76583	0.00177785234929063	0.432895032299359	0.251133652873658	0.746208669547531
11	exm913832	59480952	1	9.72772	0.0018150950674883	1.73564655819502	1.21111327670218	2.48733038303227
2	exm2265236	173341828	1	9.66992	0.00187309468949032	1.55921111836552	1.17049882019649	2.07701133028612
10	exm810209	13239651	0.9986	9.61801	0.00192678402165384	0.43742938146822	0.256691578094822	0.745425561648101
10	exm2271361	125665080	0.9986	9.6024	0.00194323222664032	0.622781216026357	0.459824676589224	0.843487665586406
20	exm2268288	32265513	1	9.55281	0.0019964355822145	1.54542661739931	1.16685255500902	2.04682538467581
20	exm1544988	44352620	0.9986	9.54264	0.00200752782860938	0.574497231889485	0.403342178150961	0.81828875782078
3	exm291301	12858557	1	9.52051	0.00203188106505678	2.21090072418254	1.29389881823021	3.77775531034258
7	exm669471	149485059	0.9986	9.51867	0.00203391935556609	0.30057739622987	0.135792132499763	0.665338064388341
1	exm34638	26670444	1	9.50433	0.00204987593819364	1.73420656922981	1.20526565111221	2.49530258898455
5	exm479202	135276314	0.9972	9.48666	0.00206971261999472	0.597416950390223	0.429510109500063	0.830971317804277
21	exm1563266	19756040	0.9986	9.47598	0.00208179646315358	1.70606576915518	1.1991104617096	2.42734969098114
5	exm490724	141248963	0.9986	9.47071	0.00208778551994355	0.429261065866188	0.246136258512865	0.74862282030476
6	exm572464	111913070	1	9.46256	0.00209708195759511	0.366872831188078	0.190607297787151	0.706141243417961
1	exm6998	3421897	1	9.44446	0.00211787846132409	1.55252090482416	1.16339214417439	2.0718252872153
6	exm-rs16893526	82515315	1	9.43398	0.00213001523723743	9.65841928749596	1.27967994026925	72.8971832702529
6	exm-rs204890	32085598	1	9.43134	0.00213308369993347	9.7531469789162	1.28926204945265	73.7809080773941
6	exm-rs1269851	32092207	1	9.43134	0.00213308369993347	9.7531469789162	1.28926204945265	73.7809080773941
8	exm2264301	96229436	1	9.41537	0.00215174139988905	0.62711835011321	0.463991057300907	0.847596993218916
2	exm2269194	192458747	1	9.38217	0.00219106034716453	1.63803933633654	1.18271187404244	2.26863879079907
10	exm825888	55892642	1	9.32538	0.00226001447204741	0.17222905034956	0.0481670548962733	0.615832665048538
2	exm-rs6737027	29070805	1	9.3052	0.00228504360568902	0.534635538864469	0.355848571349403	0.803249422452348
10	exm856771	115410234	1	9.26273	0.00233864158247336	1.61869456448287	1.17678953793547	2.22654264728011
2	exm191568	46707709	1	9.20961	0.00240747975287551	444.731175667079	1.54574418105623e-05	12795507887.6681
3	exm336286	108690221	1	9.17029	0.00245975588880321	2.00547311399003	1.24464456599968	3.23141460641149
10	exm862966	126172863	1	9.16907	0.00246139618433732	0.589034808178184	0.416237195384366	0.833559661390699
13	exm-rs12430350	26755384	1	9.15016	0.00248696319120951	0.549547536629636	0.369690170931385	0.816915186830337
6	exm2266202	65620858	0.9986	9.13288	0.00251056201980244	0.647860424578176	0.486542997483706	0.862664002781523
10	exm813558	21104613	1	9.10824	0.00254460589775918	0.533775468189573	0.35386492728614	0.805163432846677
5	exm479249	135287029	0.9986	9.10609	0.00254759858406833	0.62124484462256	0.454544254712615	0.849081586597375
8	exm-rs6992851	2717835	1	9.09422	0.00256418542348385	0.663709981346696	0.506399193888901	0.869897404629943
2	exm203494	74274329	1	9.01028	0.00268465287775512	0.231547556247018	0.0831224880009651	0.645003200618146
10	exm-rs7911953	61791039	1	8.98335	0.00272450694059863	0.637271179818299	0.472418515919739	0.859649956429742
13	exm-rs4773330	111818832	0.9986	8.95555	0.00276627891863416	0.42251936454188	0.238251128461367	0.749311870213797
8	exm716873	117783914	1	8.92773	0.00280873213130717	735.337810684759	1.33228518353983e-07	4058643823013.6
7	exm599886	2578371	0.9986	8.91286	0.00283169442357482	3.03396395348362	1.34609795033829	6.83830572549166
1	exm61340	54678305	1	8.91196	0.0028330903089577	0.467147605275261	0.281720453317405	0.774622085633741
9	exm2271150	129613454	0.9986	8.90284	0.00284727476113403	0.543399772853354	0.362384310163994	0.814834706843263
18	exm1390993	61383354	0.9986	8.86879	0.00290087354828757	0.607119279887187	0.436764993870879	0.843909514872732
12	exm1044881	122092181	1	8.83307	0.00295820320366338	0.260620487689639	0.10128266578406	0.670628464187552
8	exm698427	41906095	0.9986	8.81221	0.00299221390967621	0.627532384840715	0.460620861781339	0.854926310764479
6	exm529549	30994635	0.9563	8.80779	0.0029994712468382	0.380907010718545	0.190007829457426	0.763600906493422
5	exm2257041	150901111	0.9986	8.80588	0.00300261286647131	0.449266062465464	0.259956752068609	0.776436823729631
5	exm497038	150901261	0.9986	8.80588	0.00300261286647131	0.449266062465464	0.259956752068609	0.776436823729631
6	exm517155	13206282	1	8.80086	0.00301088584587335	0.31385317436356	0.141555983080343	0.69586472372683
1	exm-rs6671466	230656763	1	8.77945	0.00304643040949239	0.596175614570208	0.421224219158118	0.843782937939008
4	exm2265901	188451707	1	8.77878	0.0030475495868155	0.561496352959088	0.382743586864801	0.82374027417743
2	exm254284	196799394	0.9986	8.76217	0.00307542910564999	1.89047855363015	1.21113749920994	2.95084036713746
13	exm1067677	46629944	1	8.75037	0.00309539245596221	0.612663152870817	0.441900736579615	0.849412792997198
7	exm643074	100488658	0.9972	8.73457	0.0031223293966406	0.564265722077308	0.384227674403102	0.828656139003828
2	exm254193	196749512	1	8.73086	0.00312868891818222	0.116694018075098	0.017855744532165	0.762631748887518
6	exm558945	65622463	1	8.71788	0.00315104243261388	0.651922232158456	0.488297708860036	0.870384683601914
22	exm-rs1015939	19678655	0.9986	8.70652	0.00317073920322542	1.50674244610709	1.14148494715278	1.98887668607768
3	exm2265482	101345965	0.9986	8.68674	0.00320533424772473	1.61381348104391	1.16261293250286	2.24012126374026
1	exm134426	197168625	1	8.66275	0.00324780777412016	0.140336804376417	0.0304000811854352	0.647840989056973
7	exm2258381	5106222	0.9986	8.65857	0.00325526663538842	1.59745222385132	1.15877104552689	2.20220691338314
13	exm1067301	46154749	1	8.63566	0.00329645792529109	0.316791959414503	0.142791464967222	0.702823138432798
1	exm6852	3410644	0.9972	8.62482	0.0033161320664395	1.56061504004204	1.14872197694424	2.12019910133888
21	exm2268369	37450210	1	8.61357	0.00333667656521295	0.656593613883412	0.492756569854569	0.874904973706829
4	exm383798	3148570	1	8.57962	0.00339946307821906	0.317721520998291	0.143117400933153	0.70535080795182
16	exm2260515	17200685	1	8.57751	0.00340340468687108	0.333680944013237	0.155377133181521	0.716605355968161
22	exm1599801	30888494	1	8.55432	0.00344703237762295	1.5749286977768	1.15268038510345	2.15187595734648
4	exm404034	71068489	0.9986	8.53442	0.00348492363632685	0.477147314664077	0.286619421702374	0.794327050619592
6	exm-rs1140809	30611676	1	8.52218	0.00350843968220079	1.51376511352928	1.14070900124022	2.00882505217976
1	exm102074	153276449	1	8.52195	0.00350888310965566	0.556170709712041	0.372711729984189	0.82992495329192
2	exm2261174	21881282	1	8.51257	0.00352701587119564	2.12013549631992	1.23932887095917	3.62697874475141
7	exm2266478	131491505	1	8.50543	0.00354088226202869	0.594841675762799	0.417020457347237	0.848495922380014
3	exm350579	130442259	1	8.49601	0.00355926142510943	0.431149664385988	0.242367526583728	0.7669681529918
13	exm-rs4771450	103969491	0.9915	8.48864	0.00357370848993047	1.58407398499448	1.15287635742609	2.17654770502756
7	exm659692	134889141	1	8.45745	0.00363551197472682	0.500073595695768	0.309084678244555	0.809077960552383
4	exm2265673	15127630	1	8.41632	0.00371867709123857	0.681778809493278	0.5249459363889	0.885475933994852
4	exm2261683	189540683	1	8.41525	0.00372086627410745	0.662695281518546	0.501205040072605	0.876227078154774
7	exm-rs972283	130466854	0.9986	8.38382	0.00378575910156185	1.5617859403548	1.14755087788981	2.12554874078893
6	exm525983	29408600	1	8.36918	0.00381637783520988	4.47210851058274	1.33682847641713	14.9604492174513
6	exm-rs2071025	33143756	1	8.33927	0.00387971836271717	1.86740543588291	1.19643942469316	2.91465074620002
22	exm1599805	30888527	1	8.33557	0.00388762784904753	1.55944501757527	1.14516645272564	2.12357289936866
12	exm1035164	109692053	1	8.32796	0.00390394734612183	0.255735901952552	0.0937765925956788	0.697411259432975
19	exm1495645	51361757	1	8.27095	0.00402844221487136	0.170321065933498	0.0419377039949904	0.691722787308245
3	exm-rs2553955	107050997	1	8.26634	0.00403868411397983	1.67091269317714	1.16537159287417	2.39578273996407
17	exm1316859	37813338	1	8.261	0.00405058096067417	0.219228656553702	0.0707997365028887	0.678833089334732
17	exm1316926	37818561	1	8.261	0.00405058096067417	0.219228656553702	0.0707997365028887	0.678833089334732
17	exm2252973	37818561	1	8.261	0.00405058096067417	0.219228656553702	0.0707997365028887	0.678833089334732
16	exm1236311	31367318	0.9986	8.24597	0.00408425771136608	0.302619208939859	0.129406068603143	0.707682310481397
1	exm762	908944	1	8.22567	0.00413019543705315	0.184397781286666	0.050960217483385	0.667230310208427
12	exm1045501	122617989	0.9986	8.21542	0.00415359003424155	1.52135289273708	1.13271793845762	2.04334873750924
12	exm2271781	100063310	1	8.1994	0.00419042451666724	0.672441607683093	0.511013127134388	0.884856317732049
14	exm2272065	34754717	1	8.18581	0.00422193231226036	0.665577629210601	0.502610380743592	0.881376842906754
19	exm-rs1078373	31801130	0.9986	8.17175	0.00425478362775553	0.645138665513592	0.477209347847053	0.872162080685085
19	exm1406966	3750615	0.9986	8.14444	0.00431933922738834	0.622003225851485	0.446989578034248	0.865550117679665
22	exm1594978	25145471	1	8.12138	0.00437462463609392	1.54745245290065	1.13769012416573	2.10479905127436
22	exm1599862	30927975	1	8.12054	0.0043766520462254	1.6002982209958	1.14834296123288	2.23013026820212
7	exm2266563	125805301	1	8.12042	0.00437694175432295	1.53667347666527	1.13465654316702	2.08110707559131
1	exm-rs2297909	200960307	0.9986	8.11242	0.00439629973095603	0.600033375187813	0.419987638617897	0.857263448334111
15	exm2272228	37561268	0.9986	8.08932	0.00445268657200149	0.655235870851527	0.488556575239263	0.878780612542773
2	exm234240	158115129	0.9986	8.06339	0.00451685931631787	3.79870416741236	1.31513589171793	10.9723667663471
19	exm1446009	18897440	1	8.04758	0.00455644801356989	0.10812254707489	0.0146406993760776	0.798492263632143
8	exm-rs4737009	41630405	0.9986	8.04393	0.00456563781456382	1.6084966741129	1.14623195290746	2.2572110442519
10	exm866364	134155774	1	8.02067	0.00462464585643111	1.58845206816864	1.14504049134384	2.20357270502109
1	exm2264822	37581516	1	7.9946	0.00469170640504957	0.645125762869309	0.47514749849617	0.875911693179339
7	exm599865	2578181	0.9986	7.99196	0.0046985523408526	2.7381705091492	1.27142713766127	5.8969189343899
8	exm-rs11786458	40252701	1	7.97721	0.00473698908439629	1.49173519084464	1.12316433414841	1.9812342320004
6	exm-rs3132579	30940989	1	7.97122	0.00475268961545877	3.3334239868129	1.28918469605031	8.6191804090622
2	exm-rs6751657	33405151	1	7.9633	0.0047735303294656	0.685038662984213	0.524662542106593	0.894437723529836
11	exm913446	59224464	1	7.96236	0.00477601002087778	1.63925193405125	1.15011277179754	2.33639700197079
3	exm-rs4855697	108867128	1	7.93592	0.00484629810944435	1.75661735090065	1.17004241466148	2.63728505566821
7	exm606048	11581121	1	7.93485	0.00484916468168213	0.439978243448638	0.244194558626636	0.792724129472745
3	exm302646	39323163	0.9986	7.9342	0.00485090690068545	1.46269408644617	1.11745077799657	1.91458329800209
16	exm-rs6564851	81264597	1	7.89566	0.0049553552941312	1.45166329642847	1.1137469930986	1.89212398563094
8	exm2262451	16639069	1	7.89176	0.00496605167433177	0.667163590513446	0.501922275981361	0.886805144554537
10	exm865546	131565064	1	7.88664	0.00498012982746356	0.305510845555693	0.127158619423686	0.734019268022729
10	exm865555	131565170	1	7.88664	0.00498012982746356	0.305510845555693	0.127158619423686	0.734019268022729
11	exm-rs1447352	92722761	0.9986	7.879	0.00500121272749068	1.80888385432729	1.17731921239536	2.77924692300624
19	exm1420234	9003645	1	7.85608	0.00506500876299428	1.46808671703882	1.11670233673113	1.93001929446703
11	exm-rs3741208	2169774	1	7.85583	0.00506570917184921	0.66047236196881	0.492643248875914	0.885484788798466
4	exm2265687	34924357	1	7.8528	0.005074205978959	0.685346999753125	0.525639322559126	0.893579475340292
6	exm-rs7756992	20679709	1	7.85052	0.00508060919116806	0.681492522517764	0.519307025206396	0.894330397442706
1	exm2260750	82965883	1	7.84306	0.0051016176603377	0.292032553014864	0.117764312921403	0.724191079106307
6	exm536573	32714143	1	7.82887	0.00514182350824891	0.29689700049752	0.12178354881854	0.723814597638837
15	exm1194697	102264476	0.9986	7.82119	0.00516371850844767	0.642415492529784	0.470542026916522	0.877068660044476
8	exm691638	27293865	0.9986	7.81807	0.00517264047386403	0.667323728991018	0.501059711684619	0.88876715114273
16	exm2272425	19109992	0.9986	7.81315	0.00518674166254457	0.64952756723004	0.478088221362767	0.882443954358903
1	exm-rs11265263	159710517	1	7.8113	0.00519205406952313	0.466657357714733	0.271666518447923	0.801604447811411
19	exm2254074	5995450	0.9986	7.77261	0.005304435069575	0.687282405932549	0.52637046924671	0.897394243592546
5	exm497778	151771838	1	7.76412	0.00532942553499198	1.48134432026154	1.11927370804908	1.96054010684837
5	exm497780	151771852	1	7.76412	0.00532942553499198	1.48134432026154	1.11927370804908	1.96054010684837
5	exm497787	151772055	1	7.76412	0.00532942553499198	1.48134432026154	1.11927370804908	1.96054010684837
5	exm497789	151775064	1	7.76412	0.00532942553499198	1.48134432026154	1.11927370804908	1.96054010684837
5	exm493370	148407893	1	7.76354	0.00533113714882996	0.446306206892088	0.250855049172628	0.794033203975844
10	exm861083	123846288	0.9986	7.74287	0.00539250280218336	2.13949538537148	1.20993906640784	3.78323702882804
8	exm2266718	20347457	0.9986	7.73224	0.00542434136127504	0.677415809751089	0.513723549322894	0.893266777249281
1	exm163859	241823930	1	7.72763	0.00543820857273314	0.000267013857543191	7.85442702334135e-25	90772248450742000
10	exm2273462	21074455	0.9986	7.72007	0.00546102788583382	0.634746228578922	0.460349175628185	0.875211244041808
20	exm1534640	32295541	1	7.71674	0.00547111020016655	0.670621757936442	0.504488618198977	0.891464199575624
1	exm28827	22168801	1	7.70734	0.0054996733171212	8.46051460684128	1.10773789114297	64.6190978854847
3	exm325637	57414097	1	7.67757	0.00559114070861699	1.80656996419935	1.16948092906976	2.79072104078112
7	exm604550	6449496	0.9986	7.67356	0.00560357931126377	0.52848545253579	0.335464211631309	0.8325766410863
22	exm-rs5757362	39306080	1	7.67304	0.00560519436284786	1.68051450583104	1.14856116712442	2.45884075236421
15	exm-rs10873636	26888978	1	7.67042	0.00561333896247606	0.603463331515315	0.421401170487343	0.864183628304613
6	exm-rs2534814	30480877	1	7.64379	0.00569680963580839	1.48905248266282	1.11774135297196	1.9837321604972
6	exm-rs2524226	30497490	1	7.64379	0.00569680963580839	1.48905248266282	1.11774135297196	1.9837321604972
6	exm535981	32552095	0.9986	7.63993	0.00570901326788377	3.00026314553592	1.25587180907643	7.16759376029066
2	exm2269031	20863286	1	7.6194	0.00577436966171106	0.66687677183996	0.500118604344739	0.889238322582238
20	exm1541657	39986085	1	7.61641	0.00578395166859431	0.680239729199639	0.515963114284727	0.896811126867677
9	exm2259305	27414808	1	7.60732	0.00581318197841076	0.636927146278613	0.461123212251951	0.879756600595856
16	exm1242817	56933519	1	7.58455	0.00588706578009324	1.83910676509986	1.16675921053845	2.89886708407245
4	exm2261680	187091644	1	7.57907	0.00590498979233102	0.642730353255702	0.467979868507182	0.882726381610248
5	exm2257055	154394577	0.9662	7.55519	0.00598374889984027	1.58179456003594	1.12795922006759	2.2182309303783
4	exm2261640	157050382	1	7.52325	0.00609076941333216	0.599056117467671	0.415771270692068	0.86312996714208
2	exm2269043	40063438	1	7.5197	0.00610278429344767	1.46616478258142	1.10963374342856	1.93727045424842
2	exm2265352	136407479	1	7.51622	0.00611458573623004	0.655412808422154	0.484111513020765	0.887319640727846
3	exm2265522	166522847	1	7.51346	0.00612396205906292	1.44380212711901	1.10587845385051	1.8849852576612
1	exm66875	67236097	1	7.49512	0.00618664086757446	2.34365107067409	1.21321031608693	4.52740985486167
1	exm66887	67242087	1	7.49512	0.00618664086757446	2.34365107067409	1.21321031608693	4.52740985486167
7	exm619102	45217015	1	7.48478	0.00622226709259485	0.525776006551141	0.330850059064693	0.835554251567242
9	exm2271060	21471726	0.9746	7.47863	0.00624355600716286	1.4913026503607	1.11402546465437	1.9963290120465
7	exm644867	100683993	0.9986	7.47596	0.00625282164099186	0.255899625315689	0.0906925558183033	0.722050642920511
4	exm-rs2898681	53757000	1	7.46403	0.00629439378285456	0.472683144377706	0.27352835169175	0.816849836229449
14	exm1126751	100380948	1	7.45847	0.00631386483387532	0.68169700094475	0.51680481996478	0.899199820018583
17	exm1332157	45447832	0.9986	7.43822	0.0063853013206965	1.83976896272372	1.16839381739101	2.89689652452146
5	exm2266131	153970243	0.9986	7.42579	0.00642955911259737	0.606160788832296	0.422350390593106	0.86996699920606
9	exm2259333	34729392	1	7.39369	0.00654530756438952	0.305327594029315	0.12475044215851	0.747283984072322
6	exm540327	34824107	1	7.39191	0.00655178792965581	2.28697503743828	1.20891105516807	4.32637496135065
16	exm1267769	88580796	0.9972	7.39188	0.0065518972054122	1.865240501482	1.1663625798379	2.98291198629467
6	exm-rs1058318	30512163	1	7.39109	0.00655477547014688	1.47918313560266	1.11044407179513	1.97036735502964
19	exm1515916	58718269	1	7.38634	0.00657210873115464	0.500068594984814	0.301411149833059	0.829659419794492
1	exm141675	205027790	1	7.3853	0.00657591004403166	0.23095324304704	0.0737326179761559	0.723416609067025
22	exm1605208	37398195	0.9972	7.38296	0.00658447120835026	0.658230569145509	0.485915761671033	0.891642510246012
19	exm2268231	41651004	0.9986	7.37443	0.00661577568826442	0.671924026939336	0.502514893842794	0.898453793811672
9	exm747292	34622463	1	7.37245	0.00662306385084316	0.156126297487886	0.0334333959434054	0.729081322279209
12	exm-rs7962801	55346235	1	7.3702	0.00663135580607395	1.43043701145358	1.10144174622328	1.85768297720154
5	exm2265909	8837390	1	7.36188	0.00666210979887911	0.671232301491349	0.501385506369016	0.898624516250614
6	exm-rs1264437	30553871	1	7.35703	0.00668010446406434	1.48303401573006	1.1105218056008	1.98048150601924
6	exm-rs1264432	30562021	1	7.35703	0.00668010446406434	1.48303401573006	1.1105218056008	1.98048150601924
20	exm-rs7274811	32333181	0.9986	7.35466	0.00668891577879939	1.47095227915208	1.10884618308773	1.95130816207312
17	exm1351747	72436370	1	7.33625	0.00675776693732162	2.02905466028443	1.18104542542241	3.48594789480638
19	exm2272774	23415601	1	7.32627	0.00679539302066481	1.63039122278752	1.13145000454208	2.34932957448343
10	exm-rs7913907	63849790	0.9986	7.31074	0.00685436946917652	0.644339189346019	0.466242217431195	0.890466318589763
22	exm1599819	30891294	1	7.30428	0.00687905556957769	1.51541601708201	1.11389178961927	2.06169817499554
16	exm1227459	24801638	0.9915	7.3019	0.0068881733239149	0.453259712955679	0.251709407926664	0.816196617682723
1	exm-rs2390582	90943907	0.9986	7.29684	0.00690759917214719	0.681363051238647	0.513754373660574	0.903643820591776
1	exm2264886	108088171	1	7.28915	0.00693722906364763	0.697725165123203	0.536231129018826	0.907864627638041
7	exm2266465	113141308	1	7.28444	0.00695544096969032	0.646902300336628	0.470612613514422	0.889220537993632
6	exm-rs2534804	30486456	1	7.2843	0.00695598304703316	1.47712849934718	1.10781543550937	1.9695399745026
2	exm2269034	25482883	1	7.28415	0.00695656389207661	0.641183238126902	0.463119573564574	0.887719024420765
5	exm2270131	130604109	1	7.27562	0.00698967626721119	1.44829934127758	1.10339302448593	1.90101888936839
3	exm315855	49737954	0.9986	7.27279	0.00700069750152507	0.197781973288651	0.0397752666826549	0.983478010319831
9	exm751317	37501807	1	7.27038	0.00701009707140087	0.15620438015567	0.0332689749322166	0.733410284793271
3	exm-rs9823274	27812666	0.9944	7.26534	0.0070297959603649	0.59427684450815	0.405335564749791	0.871290354540117
3	exm335284	107096547	1	7.23887	0.00713418660951494	1.68596820304853	1.13947770054094	2.49452916506886
6	exm-rs2252745	30579315	1	7.22015	0.00720896832848095	1.47838459233552	1.10690739919802	1.97452921937155
18	exm1373165	5890777	0.9972	7.22014	0.00720900848929803	5.10254788360592	1.18524558755941	21.9669708447129
10	exm836207	78084184	1	7.21601	0.00722561446713933	0.157210438267303	0.0334815747139534	0.738163451431518
19	exm1449170	21131664	1	7.20864	0.00725534507322859	2.40596242446214	1.20445839358744	4.80602337012441
19	exm1449181	21131850	1	7.20864	0.00725534507322859	2.40596242446214	1.20445839358744	4.80602337012441
4	exm2261596	121957051	1	7.20829	0.00725676007970497	2.07942206138296	1.18569606646825	3.64676327425183
12	exm1042018	119568596	0.9986	7.19209	0.00732256423140147	1.62094611439217	1.12441173874079	2.33677085539858
17	exm1326680	41246481	1	7.18966	0.00733248731931785	0.261974004397638	0.0926348368680708	0.740870079772213
7	exm-rs11978267	50466304	0.9986	7.18628	0.00734631266037437	1.51515841825563	1.11015539386622	2.06791323547588
21	exm2268357	15653065	1	7.18498	0.00735163719032006	1.45815217417173	1.10123249217126	1.93075284116397
10	exm860989	123844503	0.9986	7.18315	0.00735913917470221	2.1397307428083	1.184155663061	3.86642381110928
1	exm77003	97981395	1	7.18259	0.00736143642697002	1.44638884735048	1.09864763421233	1.90419624326569
4	exm2265771	148023829	0.9986	7.18206	0.0073636112872075	1.46965841053212	1.10216893772258	1.95967765895381
12	exm1007000	53238387	0.9986	7.16159	0.00744811457180098	1816.34224080825	8.17578220611062e-15	403520917335415000000
5	exm488797	140772427	1	7.15612	0.00747086293631261	0.668051508423353	0.494504019272463	0.90249692137478
2	exm2265136	34843930	0.9986	7.15312	0.00748336933000531	0.684518231389401	0.517156366754718	0.906041652440312
11	exm-rs11603334	72432985	0.9986	7.12242	0.00761258816282928	0.477209347847053	0.273988265542054	0.831162463188248
11	exm-rs1552224	72433098	0.9986	7.12242	0.00761258816282928	0.477209347847053	0.273988265542054	0.831162463188248
9	exm2271179	26579248	1	7.11801	0.00763133669089013	0.265362092197597	0.0902059400381823	0.780625310768666
6	exm-rs629648	128018507	0.9986	7.10673	0.00767950720087384	1.74546326186549	1.1385095560152	2.67596483152733
2	exm-rs2695735	178788488	0.9986	7.10517	0.00768619350564468	0.630791436249996	0.4488529277591	0.886477087345378
6	exm-rs2074503	30530496	1	7.10337	0.00769391586899058	1.47090815124563	1.10281940926608	1.96183449041848
5	exm2256996	141059868	1	7.0907	0.00774849763862512	0.697271791128384	0.533215298088743	0.911795086507948
4	exm2269962	120575619	0.9958	7.07917	0.00779851239498788	8.3065968473406	1.08411067877897	63.6468605409601
2	exm179299	27167617	1	7.06954	0.00784053827553275	0.228207494565726	0.069112477007525	0.753534858406179
9	exm792978	136219448	1	7.06858	0.00784474044531491	5.28456337491925	1.22454580032787	22.8054604338657
6	exm-rs1264419	30576781	1	7.0606	0.00787976024326533	1.45295585186414	1.09887837444239	1.92110396005923
3	exm350067	130135644	0.9986	7.05624	0.0078989613602567	0.308710911958085	0.125224143431178	0.761054733940903
11	exm906177	48146622	0.9986	7.03726	0.00798310701854407	0.455449698397156	0.251983920763622	0.823213249067981
13	exm-rs211252	33584957	1	7.02222	0.00805043583832875	0.568041954177594	0.371234997669348	0.869193073025002
6	exm-rs1264352	30789647	0.9986	7.0191	0.00806447556974758	2.93524228462279	1.21497074704926	7.09123844369259
4	exm2265839	56044260	1	7.01809	0.00806902584653337	0.542140546647537	0.343915256273346	0.854618592685181
7	exm-rs4725982	150637863	1	7.01382	0.00808829219378216	1.45432227248197	1.09829612321414	1.92573940406941
10	exm827844	64952835	1	6.98581	0.0082158462165588	0.100396292469597	0.012128102483029	0.831079351097603
7	exm2270765	82084287	1	6.98417	0.00822337803303666	0.569492309577971	0.374594938803158	0.86578384776358
2	exm2269038	30930165	1	6.98348	0.00822654901780018	0.581083973425524	0.386215413158618	0.874275268846713
2	exm2269212	211648806	1	6.98203	0.00823321675840551	0.677171983950856	0.505094367917957	0.907873706329711
21	exm2268380	15384814	0.9831	6.98007	0.00824223849285899	2.04275625228987	1.16826530113962	3.57183689543704
14	exm1086460	21796784	0.9986	6.97268	0.0082763451649389	1.58718181468325	1.11297877273986	2.26342691753206
16	exm-rs4131099	51330531	1	6.95031	0.00838047098010062	0.693488931292431	0.527092090987603	0.912415318021589
1	exm152994	226019633	1	6.95024	0.0083807989047565	1.41432162616396	1.09080941147468	1.83378108145478
10	exm866007	133963499	1	6.937	0.00844306021040501	0.323964933171293	0.135023019535766	0.777291374152299
5	exm-rs1295686	131995843	1	6.92615	0.00849443525045498	0.65618665201402	0.477276161832622	0.902163059282167
7	exm2258487	84256576	0.9986	6.91497	0.00854770755745818	0.690789591594214	0.522907863318496	0.912570441810801
2	exm178258	26534250	1	6.90996	0.0085716908480523	0.16256294473475	0.0345544133107976	0.764793053540481
2	exm-rs17662626	193984621	0.9986	6.90974	0.00857274558357796	1.53750350442999	1.10615495802556	2.13703637987747
15	exm1185703	86278309	1	6.9045	0.00859790676152828	1.6284196424546	1.11935205995093	2.36900491526162
7	exm-rs6944635	46171884	1	6.9026	0.00860704874888381	0.656816893667544	0.479721284988644	0.899298737439144
6	exm554625	51524065	1	6.90137	0.00861297228691501	0.162732098141799	0.034590022692191	0.765596507986465
7	exm643953	100675512	1	6.89564	0.00864062234637719	0.444240143066975	0.238079649388749	0.828921351400029
7	exm619969	47925331	0.9986	6.89008	0.00866753892071372	0.667797697077362	0.493210114497381	0.90419521147946
12	exm1006701	53189696	1	6.88522	0.00869113700513895	2.59350437054572	1.19640353204881	5.622014209711
16	exm1238987	49430534	1	6.88083	0.00871250949611911	0.163144331605541	0.0346772994719309	0.767535919472703
13	exm1061566	32776616	0.9986	6.87498	0.00874107355770905	0.312597143160017	0.122869802560682	0.795288768072563
11	exm878042	2161530	1	6.87068	0.00876213047357098	1.48002651032891	1.09850481930305	1.99405449369456
1	exm92288	146740502	1	6.86958	0.0087675254618611	1.57887094527737	1.11084390362638	2.24411223049638
20	exm1531362	29976949	1	6.86037	0.00881282985898433	0.163555973772476	0.0347647964665099	0.769464854431245
7	exm599978	2582907	0.9986	6.85901	0.00881954003609746	2.57783525941907	1.19152023475306	5.57716174980441
2	exm233326	152527608	1	6.85358	0.00884638357598362	1.78131169460011	1.13539430966821	2.79471462660276
19	exm1458153	36348078	1	6.84971	0.00886556619442735	7.81027363711261	1.01570200096823	60.0579542377777
9	exm2266807	32534851	0.9986	6.8354	0.00893686789175915	0.670072073496355	0.495147292534543	0.906803047169378
7	exm-rs3807375	150667210	1	6.83292	0.00894928442127015	0.658039709956377	0.479596573667721	0.902876049693131
7	exm604788	6547902	0.9972	6.83225	0.00895264191622204	1.47386764992942	1.09450258523309	1.9847242745853
10	exm-rs10740609	56790969	1	6.81354	0.00904692392667919	0.662019676948303	0.48565829455216	0.902424724508983
18	exm2253488	58177124	0.9986	6.80271	0.00910196158185928	0.682631565866842	0.511002906974048	0.911904508483517
10	exm818922	33475282	0.9986	6.79032	0.00916534777884055	1.4779559229638	1.09560859128321	1.99375540795249
1	exm34664	26671533	0.9775	6.78879	0.00917320642473391	1.49460207373794	1.0960469223801	2.03808369259493
2	exm2269028	19521472	0.9986	6.78084	0.00921415178724661	0.656357282724575	0.476641806477205	0.903824567429975
21	exm-rs11203203	43836186	1	6.77949	0.00922112334117437	0.516877177704499	0.312725334266093	0.854302442297316
10	exm832657	73533177	1	6.77892	0.00922406850785401	0.652802921503423	0.472739869758486	0.901441617449951
15	exm1152612	42162157	1	6.77786	0.00922954804625769	0.165802161429469	0.0353014937526177	0.778730694154977
3	exm2269486	89384566	0.9972	6.76167	0.00931365578171529	1.50252946817957	1.09787884997426	2.05630359576173
16	exm2260524	22958684	1	6.75243	0.0093620094283332	0.60304708543798	0.411691910259406	0.883353339885041
17	exm-rs10521232	13539804	1	6.74777	0.00938649303657398	0.559545741682967	0.357771773522748	0.875106224993792
20	exm1541759	39990614	1	6.71806	0.00954413893631598	0.691148895592787	0.52163352345887	0.915751719160346
15	exm1148428	40564576	0.9958	6.70247	0.00962794439645185	0.351533593662803	0.15589851941201	0.792668640725811
17	exm1340521	56598106	1	6.69743	0.0096551983380728	3.43769091376397	1.18521003072513	9.97089151763913
5	exm-rs12658202	152979554	1	6.69729	0.00965595651931221	0.61111507423928	0.420807413533978	0.887488247476718
5	exm2256991	140773388	1	6.69219	0.0096836176051978	0.595621428984897	0.401001544524877	0.884697057928669
5	exm-rs11740562	156942285	1	6.69112	0.00968943130575283	0.241383095426853	0.0762986526066757	0.763654360427742
4	exm434734	175898555	1	6.68772	0.00970792849439006	0.436760626242779	0.231522087416642	0.823937995568851
16	exm1211790	3639771	1	6.68666	0.00971370266016772	1.54797867618753	1.1007260417174	2.17693951887666
20	exm1526706	17477592	1	6.68096	0.00974481281509669	0.689257739685625	0.518570132548212	0.916127254344654
14	exm1103251	55819219	1	6.67736	0.00976451391880888	2.33754211703203	1.1690950640344	4.67374183352082
1	exm-rs6588480	53978119	0.9986	6.67734	0.00976462348330902	1.45612675064509	1.09061308345066	1.94414054454185
18	exm1384098	42532693	0.9972	6.67706	0.00976615751859009	0.681622018398762	0.508886639203014	0.91299945072765
1	exm2268732	99691732	0.9986	6.67148	0.00979678020278978	0.700717828561289	0.532740947590726	0.921658974186565
11	exm917262	61908440	0.9986	6.66745	0.00981895776418235	0.516241809607406	0.313997580034525	0.848750509342863
17	exm1343694	60814273	0.9986	6.66512	0.00983180349114651	0.685977809120714	0.513733823896626	0.915980685709763
1	exm2264984	7980338	1	6.66508	0.00983202416894699	1.44448087361169	1.08754188697764	1.91855059015972
7	exm-rs4917014	50305863	0.9986	6.65561	0.00988441275731329	0.632205992779035	0.44391152696406	0.900378543678237
2	exm249199	179634936	1	6.65541	0.00988552224824761	1.47869508570057	1.09280742031817	2.00082580932345
11	exm871562	608593	1	6.65018	0.00991458078720707	0.297464615668399	0.113245188632808	0.781359443549139
14	exm1088860	23312594	0.9972	6.63407	0.0100046413328115	0.572558709194591	0.37451628212525	0.875325028899389
1	exm128011	180148012	1	6.62409	0.0100608532195177	0.416137310444146	0.210228551416248	0.823723799536694
6	exm-rs9373523	147701133	1	6.62113	0.0100775874502021	1.46663403038749	1.08866263220594	1.97585259723061
14	exm1103159	55655692	1	6.61897	0.0100898169197128	1.82011557168786	1.12950558321597	2.93301234796974
21	exm2264728	36646280	1	6.61008	0.0101403106123234	0.696553970924388	0.527403167079709	0.9199646809019
21	exm1573300	43547165	1	6.60903	0.0101462915135357	0.492175460024368	0.286126860021525	0.846597418631908
20	exm1545042	44417675	1	6.60058	0.0101945553715882	0.584382233987361	0.387337063463631	0.881667745261162
5	exm2270255	146482041	1	6.59424	0.010230922035006	1.42213604728377	1.08303794030014	1.86740543588291
9	exm801535	139973820	0.9986	6.57418	0.0103468661263973	0.701054253854609	0.532330894951608	0.923245591722092
3	exm338706	113374633	1	6.56439	0.0104039393218485	0.541419979004197	0.338703562857693	0.865463566995504
1	exm59728	53262456	1	6.55724	0.0104458258779191	0.210702098197286	0.0572046551595305	0.776079744925137
2	exm247970	179554305	0.9986	6.55239	0.0104743368312426	0.706324864010892	0.540516562202251	0.922996349061601
16	exm1196344	426432	1	6.52866	0.0106149895223706	0.692013371897406	0.520523626513773	0.92001068028592
4	exm2261713	40549098	0.9972	6.52782	0.0106200037263351	1.43638565995921	1.08209610704895	1.90665424148749
12	exm-rs7134375	20473758	0.9986	6.52619	0.0106297406011556	0.711869977583471	0.547446795052428	0.925676923428075
7	exm-rs4132601	50470604	0.9986	6.52498	0.0106369745084936	1.4841912335186	1.089065511908	2.02265296755949
3	exm2265601	89237732	1	6.52339	0.0106464878984723	1.45086510113926	1.08489151953663	1.94027555180146
14	exm1105563	60903757	1	6.52097	0.0106609841490047	0.643579317515141	0.458561895847938	0.903246304770609
6	exm-rs12210810	118653204	1	6.52033	0.0106648212518594	7.46921569756516	0.973711714652664	57.2959534036988
22	exm2273050	17285949	0.9915	6.51184	0.0107158570552001	0.687990671504812	0.515674255828644	0.917887908359978
4	exm2261751	7266856	1	6.50023	0.0107860538655134	0.605815375634775	0.411963716606405	0.890884936126916
12	exm1010716	55794976	1	6.49919	0.0107923649257938	1.95310419162915	1.13736024186497	3.35388709485338
1	exm120351	167097739	1	6.4922	0.0108348809344378	0.645177374994796	0.459999443169875	0.904900758872126
2	exm-rs515135	21286057	1	6.49181	0.0108372581265305	1.66100028132167	1.10836948172714	2.48917168871479
14	exm1107911	64954683	1	6.4804	0.0109070435519029	1.93027021328468	1.13418008748158	3.28517525306302
4	exm410560	84519828	1	6.47599	0.0109341392034029	0.302171663775742	0.115034867605973	0.793739466035243
9	exm2259455	85321895	1	6.47358	0.010948975748131	0.687763672040187	0.513723549322894	0.920765398435907
6	exm2266243	113486392	1	6.47226	0.0109571107408627	0.697216011616304	0.526428373182986	0.92340255681434
2	exm243055	175287727	1	6.46357	0.0110108211258256	2.60840780816081	1.1580991531881	5.87496439743032
20	exm2272881	17456843	0.9986	6.46317	0.0110132999035594	1.42388635083795	1.08070110304189	1.87605280904762
13	exm1072612	76395342	1	6.46256	0.0110170811419418	3.38898341893473	1.16596608396888	9.85037967375481
6	exm529550	30994730	0.9887	6.45863	0.011041474190206	0.300760804375368	0.10433692007347	0.866970784501035
19	exm1431347	12805431	1	6.45712	0.0110508613124059	0.323624948514644	0.131011522714046	0.799419052091339
19	exm1431372	12807187	1	6.45712	0.0110508613124059	0.323624948514644	0.131011522714046	0.799419052091339
19	exm1442703	17654181	0.9986	6.45145	0.0110861828073529	2.65172401455924	1.16540655454638	6.03369745837862
15	exm1185404	86123170	1	6.44809	0.0111071687044784	1.59620669693536	1.10138667551275	2.31333452273258
17	exm1292499	8658901	0.9986	6.44773	0.011109419609746	3.91282648879481	1.15391441320281	13.2679320536208
12	exm1006776	53205757	1	6.44715	0.0111130470527693	2.2666659333685	1.15647894878135	4.44260093009668
10	exm860695	123310871	1	6.44295	0.0111393510345954	0.588146036809093	0.389064554212241	0.889096055832268
4	exm397479	46995366	0.9986	6.44214	0.0111444312893034	0.66156965659224	0.480009204126741	0.911813322592039
14	exm-rs8019453	101910778	1	6.44123	0.0111501415718334	0.695259584690837	0.523640447016075	0.923125577596256
7	exm669329	149479335	0.9986	6.43592	0.0111835219372739	0.268377689877919	0.0910660692670684	0.790918777341056
6	exm572270	111696091	1	6.4347	0.0111912057249994	0.489848068619057	0.281596523584486	0.852101182841925
12	exm2264503	130845202	1	6.43405	0.011195301758146	0.274196575771727	0.0957992905083371	0.784797151754845
3	exm319267	51895693	0.9986	6.43301	0.0112018586113028	0.274866432309248	0.096281412059311	0.784695134756365
1	exm2268707	75166623	1	6.43092	0.0112150472839651	0.645319329631732	0.459254847357391	0.906766775772924
13	exm1078416	106119446	0.9972	6.42962	0.0112232588017002	1.41933719704328	1.08083079495562	1.86384209557365
5	exm2265930	34622172	0.9986	6.428	0.0112335002516606	0.688066354641174	0.513240876078496	0.922433492977232
12	exm983868	10954258	0.9986	6.42664	0.0112421054170071	0.613208665794114	0.419215571882062	0.896981537170248
1	exm2268814	202034271	1	6.40907	0.0113538867551629	0.681397120242927	0.506034717696475	0.917539177217914
1	exm164066	242035382	0.9986	6.40433	0.0113842378334962	1.45391511924979	1.08315708102619	1.95158136433953
22	exm1604646	36900806	1	6.40365	0.0113885988215731	1.47984891780344	1.08545580982955	2.01754212349548
15	exm1154505	42981022	0.9986	6.40085	0.011406573904743	0.491167533808674	0.281067619445817	0.858318531118455
10	exm2249448	97116219	0.9986	6.39573	0.0114395179715995	0.684477161527626	0.509834049170063	0.918944086640703
9	exm-rs1980889	91899245	1	6.38664	0.0114982473742653	0.657848906108385	0.474027472550176	0.912953801896344
3	exm-rs10934853	128038373	0.9972	6.37345	0.0115840172761537	0.718880599301957	0.555176054623542	0.930865947239336
13	exm1074071	86369403	1	6.35739	0.0116893371436195	0.21572517917862	0.0585713271456635	0.794533602503334
1	exm2252414	60152685	1	6.35055	0.0117344912058264	0.695655995620493	0.523289725421428	0.924788699997047
22	exm1622409	50873497	0.9944	6.34688	0.0117587923853121	2.81147708988238	1.15935057592018	6.81795790773621
4	exm2265726	81981592	1	6.34223	0.0117896569359266	0.718399110617146	0.554221972555381	0.931219743516323
5	exm-rs353372	40226919	0.9986	6.33768	0.0118199382535782	0.678799148528792	0.500033591408305	0.921474660823678
15	exm-rs12913832	28365618	1	6.32943	0.0118750477795888	0.575532258151064	0.373274949820425	0.887372881503497
10	exm853910	105763272	0.9986	6.32859	0.0118806737106475	0.180131164822818	0.0303514799468976	1.06904956849532
20	exm1557500	61491494	1	6.32832	0.0118824826268117	3.01699106915944	1.15491875556787	7.88135623420405
19	exm1433638	14003969	1	6.32306	0.0119177794728882	298.115203283767	1.45440293866057e-05	6110595081.08319
2	exm-rs541041	21294975	1	6.32091	0.0119322378725096	1.77908644605195	1.11390292859286	2.84149408469921
6	exm-rs1431399	33041034	1	6.31669	0.0119606690821739	1.62212983706188	1.09917511166121	2.39389081900667
10	exm849056	101977883	1	6.31647	0.0119621531844368	0.684196583413843	0.508317005221682	0.92093115112492
3	exm2269678	149459413	0.9986	6.30842	0.0120165880977081	0.670011769723451	0.489598309797974	0.916906293555607
19	exm2253801	37677689	0.9915	6.30363	0.0120490992190923	1.43284216539644	1.07812131148454	1.9042724126388
19	exm1459937	37441365	1	6.29972	0.0120757044834945	1.44222924017956	1.07899494352005	1.92774321485063
6	exm592693	160670282	1	6.29178	0.0121299173643719	3.30845065584405	1.14381595326281	9.56958653263335
10	exm817659	29839787	1	6.2891	0.0121482722931058	0.702928569810718	0.532511918228104	0.927891937162115
9	exm-rs7027110	109599046	0.9986	6.28352	0.0121865804883281	0.56511275577688	0.360605758183553	0.885599909303681
11	exm969135	126343227	1	6.2818	0.0121984137499862	0.216897583996741	0.0587860909810946	0.800274888267777
4	exm-rs2273	76889388	0.9986	6.27329	0.0122571347697243	0.532810208415769	0.323307951419047	0.878069088452773
1	exm-rs7517337	195914273	1	6.26768	0.0122960038300844	0.687825573556197	0.512456217954628	0.923217894769797
4	exm404125	71201648	0.9986	6.26581	0.0123089883021486	0.347142472405633	0.147571865223803	0.816596652025797
10	exm856724	115393929	1	6.26578	0.0123091967239442	1.47155549323697	1.08102536200922	2.00314811393854
12	exm2271716	41831174	1	6.26166	0.012337854448563	0.709517583317935	0.540976196597067	0.930558812156823
19	exm1460246	37677748	0.9986	6.25933	0.0123540916982244	1.42213604728377	1.07535409710759	1.880767616206
6	exm-rs881858	43806609	1	6.25858	0.012359322949831	0.601216606036652	0.403072029401537	0.896766287432329
10	exm-rs2244967	50224766	0.9986	6.25784	0.0123644866817598	1.41297865862969	1.07227225540714	1.86196056538981
4	exm2256490	175060620	1	6.25393	0.0123918075422737	0.709134547251988	0.540322011261129	0.930689099510427
5	exm488909	140778256	0.9986	6.25378	0.0123928568915387	0.604363162086572	0.40618766382665	0.899226796417828
22	exm2273588	21306743	0.9986	6.2536	0.0123941162311598	1.55600244952528	1.09048221773275	2.22022823686875
16	exm1228005	25239805	1	6.24486	0.0124554226113451	0.718377558967104	0.552705482890187	0.933700085426324
7	exm672220	150761314	0.9986	6.23066	0.0125556930652558	0.679369579360965	0.500689064654288	0.921815669530904
3	exm365274	172835290	0.9986	6.22847	0.0125712309715538	1.54161412402196	1.08860820043513	2.18315264600611
17	exm1357313	74076415	1	6.22795	0.0125749232391583	1.44731483249643	1.07724838680446	1.94450996633927
16	exm-rs173539	56988044	1	6.22787	0.0125754913792218	1.431997037856	1.0756875085538	1.90633013781603
1	exm133479	196711067	1	6.22662	0.0125843719942088	0.251493030891309	0.0790993991751765	0.799610935688951
6	exm-rs9264942	31274380	1	6.22641	0.0125858645696398	0.608870303677212	0.411918403089867	0.89998246426288
2	exm264294	218713282	0.9986	6.22072	0.0126263755686939	1.57585817987875	1.09181341790538	2.27447669097993
5	exm-rs160560	3153253	1	6.22001	0.0126314399382071	1.47080519127869	1.07963173837273	2.00370907394118
2	exm-rs13387042	217905832	0.9986	6.21939	0.0126358640525654	0.637500638743162	0.446453512244408	0.910300968078069
10	exm2267064	130665155	0.9972	6.21721	0.0126514324555896	0.713816037785801	0.546200038202613	0.932878790773797
3	exm365260	172835082	0.9986	6.21509	0.0126665912753952	1.54711205080661	1.08851023010582	2.19895005781893
1	exm136182	201009182	0.9986	6.2113	0.012693737767834	0.498670361359445	0.286450366119871	0.868115941573968
16	exm1259566	75563330	0.9986	6.21105	0.0126955305341253	2.28046643774166	1.1374398598685	4.57217947311882
11	exm927414	65386206	1	6.20448	0.0127427378200685	0.650105904086601	0.463244632731665	0.912351451184693
2	exm245829	179414162	1	6.20385	0.012747274014237	1.48066305857642	1.08044176589886	2.0291561155538
10	exm841157	91528504	1	6.20381	0.012747562082587	0.549970851188031	0.341506010443088	0.88569733065178
10	exm835896	76854564	0.9986	6.20315	0.012752316176369	0.61390812228757	0.416366248917199	0.905163218146954
12	exm1033534	108096769	1	6.20111	0.0127670221712197	0.25217802310242	0.0793132561299203	0.801804873975591
14	exm-rs17197037	21725654	1	6.20023	0.0127733713133755	0.653005321779511	0.466503386193385	0.914068285231259
2	exm206563	84924823	0.9986	6.19798	0.012789619674868	0.612761186817783	0.416995436870418	0.900432568011572
9	exm2266853	98794679	0.9986	6.19693	0.0127972095114774	0.704723325004074	0.533124659192592	0.93155504297427
1	exm110751	156848946	1	6.19191	0.0128335601803192	0.252427802965923	0.0793918151337795	0.802607079885671
3	exm-rs864643	39555580	1	6.18894	0.0128551164013889	1.45662191791398	1.07725915934219	1.96955967000083
13	exm2272038	89637081	1	6.18508	0.0128831878551719	0.653704411420074	0.466708692847462	0.915623522893612
4	exm406917	76878716	0.9944	6.18345	0.0128950607756618	0.538369581610149	0.328496202909325	0.882338067437722
8	exm2258647	125892187	0.9986	6.18192	0.0129062155287588	1.45701525893046	1.07931869056273	1.96688288947296
7	exm661196	138602523	0.9986	6.17992	0.0129208118630451	0.641580894995432	0.451400638550306	0.911877151758615
1	exm161945	236729956	1	6.17891	0.0129281894586603	0.433792053112457	0.219656569513522	0.856680707343635
9	exm-rs1549314	127910307	1	6.17794	0.0129352789483347	0.606057750256722	0.406553397279461	0.903463109899329
1	exm2277017	202399880	0.9972	6.17505	0.0129564249404762	1.38956395987853	1.03368490954529	1.86796574155532
2	exm2265315	42180912	1	6.16971	0.0129955910008482	1.91049047063161	1.12087541439869	3.25639254051547
2	exm2269370	217568101	1	6.16971	0.0129955910008482	4.71792932023992	1.08166335516228	20.5783592136577
3	exm-rs3729931	12626516	1	6.16901	0.0130007341432589	1.43116672038938	1.07569826548267	1.90410103583373
11	exm969529	128839526	0.9986	6.16771	0.0130102912451801	2.98428444144885	1.14062915440481	7.80800898614811
4	exm2265827	32268382	1	6.16619	0.0130214748619642	0.672481955389973	0.491015295471354	0.921014038658404
14	exm1124077	94756450	0.9944	6.16065	0.0130623199179747	0.647329396781174	0.45832350564892	0.914278545115822
16	exm1266299	86565826	1	6.1477	0.0131583116564549	0.484314882560848	0.271099328344487	0.8652126189503
9	exm-rs10512049	78276675	1	6.14627	0.0131689558853885	0.202035874664594	0.0470262181417391	0.868003093836825
13	exm-rs17079773	24598384	0.9986	6.14407	0.0131853489109423	1.56028734529278	1.08820548990701	2.23716625440735
16	exm1240329	52478215	1	6.14308	0.0131927326157132	1.73337434982521	1.10320546361489	2.72347870819165
16	exm2252620	52478215	1	6.14308	0.0131927326157132	1.73337434982521	1.10320546361489	2.72347870819165
4	exm-rs10005603	105844273	0.9944	6.13837	0.0132279194178098	0.567054420580709	0.36119041295431	0.890261534887516
15	exm1190039	91326099	1	6.12734	0.0133106988534591	0.171981218998455	0.0359412362719667	0.82294163351482
3	exm-rs9855082	80359855	1	6.1265	0.0133170247848586	1.83020869255712	1.11011098853857	3.01741347747701
1	exm-rs12753193	66169679	1	6.12609	0.013320113564416	1.38288237714208	1.06662557824465	1.79291000329966
3	exm336976	111710398	1	6.12287	0.0133443974097892	3.7853562348865	1.11783077585706	12.8185071787882
6	exm2257939	7920904	1	6.11439	0.0134085679443359	0.70547778252462	0.533706081888916	0.932533689468889
22	exm1620076	50315363	1	6.1138	0.0134130444292813	0.358850288912425	0.155518590726137	0.828026599593463
11	exm909206	56058535	1	6.11114	0.0134332456391864	0.396690063369366	0.187762014194819	0.838098201336476
16	exm-rs247616	56989590	0.9986	6.10937	0.0134467051312223	1.4285929373923	1.07225081017648	1.90335858121782
10	exm2259613	61790383	1	6.10883	0.0134508141771994	0.662688654598866	0.476513130561486	0.921594460316384
10	exm-rs2657291	76926703	1	6.10515	0.0134788509703363	0.606160788832296	0.405858785032843	0.905317108974389
10	exm852626	104572963	1	6.10403	0.0134873958307062	0.712667718609949	0.543280238052636	0.934877289016479
22	exm1617653	46447714	0.9986	6.10368	0.0134900672418569	0.544520330163194	0.335863651662832	0.882814658662188
12	exm-rs12423595	31410284	0.9986	6.10244	0.0134995360496436	0.710902492452968	0.541571597823962	0.933177359755334
14	exm1119272	88452945	1	6.10029	0.0135159699434459	0.254977493118359	0.0801921218685594	0.810730164266714
17	exm1304310	21318760	0.9873	6.08998	0.0135950625695358	0.630595921211155	0.436053646836201	0.911931866029132
15	exm2272229	38118873	1	6.08903	0.013602374355529	0.705583612129021	0.533225962501348	0.933644065101825
16	exm1236199	31289396	1	6.07407	0.0137180505899859	0.417174783465026	0.206375077750113	0.843285252837166
1	exm32232	24663184	1	6.06603	0.0137806363863906	0.163385963980169	0.0261410082597922	1.02120162740074
14	exm1096899	35735967	1	6.06292	0.0138049242825534	1.6534929669524	1.09247962726349	2.50259952088023
2	exm184104	30985977	1	6.05943	0.0138322322722775	7.18740364413345	0.931582990044763	55.4521230106317
1	exm165869	247162658	0.9972	6.05706	0.0138508083425225	0.450192504461778	0.236468564392758	0.857083441911297
2	exm249222	179637861	1	6.05269	0.0138851277383184	1.45082157583911	1.07349534280566	1.96079499362955
2	exm249317	179641975	1	6.05269	0.0138851277383184	1.45082157583911	1.07349534280566	1.96079499362955
3	exm-rs161792	151899704	0.9986	6.05237	0.0138876442640714	1.42996504511853	1.06960561883149	1.91175181053861
14	exm1102109	53098902	1	6.05042	0.0139029894877148	0.722512903239504	0.556521207654419	0.938014379627625
4	exm394118	37447211	0.9986	6.04494	0.0139462069626113	1.96365984515296	1.11177740452092	3.46831886632958
16	exm2272358	28618708	0.9944	6.04472	0.0139479448536532	0.672206294302648	0.4874146893807	0.927057210102191
1	exm150851	222713631	1	6.0429	0.013962330500917	0.685456664045995	0.506216922989831	0.92816106484552
11	exm904624	47270255	0.9986	6.03992	0.0139859179903527	1.42308919770519	1.06993724797319	1.89280527289011
9	exm2271145	126779494	0.9986	6.0359	0.0140178023285482	0.705449563977694	0.533380620454793	0.933037393649091
10	exm827698	64564934	1	6.0266	0.0140918515685152	0.619792831204396	0.421789037955869	0.910747124851911
16	exm-rs2639889	61123147	1	6.02565	0.0140994383607584	1.37810587223585	1.06436672724684	1.78430681344241
6	exm-rs204895	32066220	1	6.02542	0.0141012757949557	7.16071617205133	0.925973187443286	55.3750981043584
6	exm574669	117725448	1	6.01845	0.0141570750695059	0.686163048135318	0.506921053770308	0.928792429009102
8	exm2262477	36615252	1	6.01011	0.01422414076488	2.18498726466071	1.12185100032756	4.25561803246199
2	exm2269019	12149887	1	5.99747	0.0143264085812982	0.676765802627068	0.49520671377485	0.924881183491144
6	exm583321	143825104	0.9972	5.99653	0.0143340441061793	2.12905879120648	1.12032631998475	4.04604556329204
14	exm1098541	44974966	0.9986	5.98954	0.0143909547020259	1.40442785611189	1.06617768956499	1.8499710679093
14	exm1098549	44975052	0.9986	5.98954	0.0143909547020259	1.40442785611189	1.06617768956499	1.8499710679093
14	exm1098595	44975606	0.9986	5.98954	0.0143909547020259	1.40442785611189	1.06617768956499	1.8499710679093
19	exm1464229	39367111	1	5.98846	0.0143997684747252	1.42937887962217	1.06926339979143	1.9107961735625
16	exm1228417	27373872	0.9986	5.98681	0.0144132446902571	0.609851374416158	0.410150956689681	0.906784911289794
12	exm991520	27916224	1	5.98624	0.0144179031262935	0.508200105754435	0.294345803631453	0.877428331922791
2	exm2261313	77512571	1	5.98434	0.0144334424416811	1.8135023942916	1.10459637859146	2.9773689266437
19	exm-rs773901	17003789	0.9986	5.97887	0.0144782756374013	0.715996500215941	0.547107483237028	0.937011241016289
1	exm19023	15438990	1	5.97661	0.014496840865044	1.41334608084375	1.06457962188105	1.87635300151183
4	exm2269730	23801187	1	5.9723	0.014532314189289	1.49000578127474	1.07371006334556	2.06770645449155
1	exm102076	153277423	1	5.96087	0.014626821792342	1.36817809892619	1.06180469192678	1.76297019952993
9	exm804336	140648742	1	5.96065	0.0146286470296658	0.306744538484845	0.113162549811946	0.831470050199716
1	exm2268769	158049762	1	5.95592	0.0146679463975847	0.64271107163433	0.449342444188345	0.919302544729277
5	exm451440	38527308	1	5.95215	0.0146993474022169	0.258903467270178	0.081372329190476	0.823764986756343
17	exm1365626	79163758	1	5.94938	0.0147224633275459	7.09116753166271	0.916594598406976	54.8597539255031
6	exm-rs3077	33033022	1	5.93779	0.0148195896717678	1.58773742554461	1.0822259663732	2.3293750203788
6	exm-rs1126769	33036435	1	5.93779	0.0148195896717678	1.58773742554461	1.0822259663732	2.3293750203788
6	exm537428	33037419	1	5.93779	0.0148195896717678	1.58773742554461	1.0822259663732	2.3293750203788
1	exm144029	207109116	1	5.92844	0.0148984250768641	1.50224401469955	1.07380670159991	2.10160218694881
7	exm643945	100675376	1	5.92808	0.0149014690698229	0.624833540449547	0.427842560659395	0.912533939723175
5	exm489869	140870516	1	5.92531	0.0149249123365073	0.698758562893306	0.521643956233666	0.936009175189224
5	exm489899	140871425	1	5.92531	0.0149249123365073	0.698758562893306	0.521643956233666	0.936009175189224
7	exm620881	48428715	1	5.9241	0.0149351648119058	1.73398113702922	1.09343049810805	2.74980499979816
2	exm2265290	238795602	0.9986	5.91942	0.0149748873338185	0.702752859632953	0.526812806196387	0.937451739808673
7	exm-rs7795096	151546589	0.9986	5.91475	0.015014633431963	0.709063637342818	0.53666028556177	0.936851962644361
6	exm-rs10484567	32912552	1	5.91418	0.0150194921023122	0.500513854145286	0.284165063542829	0.881579582894827
2	exm2265224	157558583	0.9986	5.91017	0.0150537190690212	0.679451108602145	0.496629998479982	0.929572942419208
1	exm-rs6700896	66089782	1	5.90898	0.015063891646481	1.37617787392844	1.06089193243457	1.78518133802202
2	exm242983	175243659	0.9859	5.89945	0.0151456135497715	2.66227228335642	1.1125892983314	6.37044929459374
11	exm1693263	10648029	1	5.89592	0.0151759998650339	4.56491548415812	1.04850988597582	19.87435088236
9	exm2259056	104171523	1	5.89445	0.0151886721677155	0.260209032454322	0.0817148116828609	0.828606421127039
8	exm-rs3110127	60130296	0.9986	5.88706	0.0152525438243943	1.45185202492409	1.06887853424746	1.97204287927834
5	exm2270128	126356042	0.9986	5.87946	0.0153185191182482	0.700535665608073	0.524258707445468	0.936093419805942
9	exm-rs4740287	134457759	1	5.87609	0.0153478679580136	0.713587653197193	0.541977928877428	0.939535194450026
16	exm1211451	3586230	0.9986	5.86748	0.0154231145285663	1.46221147703258	1.06818398895188	2.00156625184632
7	exm642831	100466441	1	5.8545	0.0155372715290957	0.699464665563652	0.521816127145862	0.937592368116504
11	exm939560	73020633	1	5.85385	0.0155430110101353	0.341168086792556	0.144729325752641	0.80423802710919
13	exm2271907	21529256	0.9986	5.84933	0.0155829829351971	1.39390616975837	1.06076463304079	1.83169176216019
11	exm887083	6891704	1	5.84319	0.0156374508047961	1.45234573853912	1.06734045683966	1.97620828270884
10	exm-rs2068888	94839642	1	5.84314	0.0156378951585331	1.39113505465457	1.06142251103438	1.82328532967231
7	exm650867	111368454	1	5.84236	0.0156448287616428	0.178064399353674	0.0371140379327539	0.854310985364454
2	exm268984	220355529	0.9915	5.83968	0.0156686760598393	1.45721925534613	1.06813058108764	1.98806141377863
11	exm2271584	12828092	1	5.82691	0.0157828221746145	0.335598424156677	0.134403340001532	0.837972496034408
10	exm835938	76861680	1	5.82056	0.0158399010309286	0.615457121675232	0.413366777094081	0.916347151272273
2	exm257614	202626242	1	5.81574	0.0158833690228602	1.63579675896202	1.0840456340896	2.46837490275754
4	exm419270	113352628	1	5.8154	0.0158864398676033	1.39213703256268	1.06026619080636	1.82790408181416
4	exm419297	113353285	1	5.8154	0.0158864398676033	1.39213703256268	1.06026619080636	1.82790408181416
21	exm-rs496300	44779680	0.9986	5.81304	0.0159077720134003	0.518829482446558	0.303719712874517	0.886290946702487
4	exm2269976	142067235	0.9986	5.81266	0.0159112096088493	1.41129821408873	1.06244196590502	1.87472128430042
15	exm1153315	42434336	1	5.80734	0.0159594164134897	2.16367897064482	1.10916779511231	4.22073802416576
4	exm425642	141323162	1	5.80643	0.0159676773787261	0.574164120106744	0.36551425470205	0.901919508137045
10	exm2271344	104500659	1	5.80511	0.0159796681510753	0.726635719949088	0.558964116609079	0.944603515354447
10	exm2271438	119731281	1	5.8039	0.0159906678451074	0.690237180914673	0.509293911401535	0.935466447273924
3	exm317688	50332697	1	5.80193	0.016008593136772	1.5197867059822	1.0727977975596	2.15301675388825
12	exm1002264	50727811	1	5.7995	0.0160307325627145	0.427145745344283	0.209718316223141	0.870001798582011
1	exm-rs4420065	66161461	1	5.79268	0.0160930374665809	1.37466491054954	1.05805254852954	1.78602057045507
4	exm-rs10517086	26085511	1	5.78924	0.0161245586356341	0.561019283842171	0.349053525620272	0.901694056442647
7	exm616465	43483981	0.9887	5.78705	0.0161446590399717	1.82067989498067	1.09575102965837	3.02520845544661
7	exm661240	138603282	1	5.78681	0.0161468633938225	0.633275324237404	0.436760626242779	0.918218407493262
5	exm497100	150908812	0.9986	5.7863	0.0161515486759576	0.565700778761839	0.355446689569748	0.900333525876508
10	exm2259572	25620487	1	5.78629	0.0161516405582423	0.697278763881159	0.519005914462333	0.93678638530221
14	exm2260295	22782377	0.9986	5.78517	0.0161619347844869	1.62622275916716	1.08236666489403	2.44334988152297
3	exm-rs9841544	75202547	0.9986	5.7844	0.0161690159880857	1.60077838248272	1.07890862737726	2.37507733722845
16	exm1223535	20810266	1	5.78194	0.0161916604926542	4.59009169042324	1.04426156576442	20.1759237505496
21	exm-rs459094	40007704	0.9986	5.78087	0.0162015201315521	0.67082297464482	0.48374856550833	0.930242475940894
2	exm244817	179315031	1	5.77999	0.0162096336316142	2.90295736963466	1.10733917727496	7.61028026720277
10	exm2264379	7722848	1	5.77827	0.0162255039326734	0.714330170398537	0.541522858573457	0.942292069419303
5	exm463724	79031558	1	5.7729	0.0162751556416675	1.46421607959533	1.06641227446009	2.01041265098994
22	exm1611785	41548008	0.9986	5.7716	0.0162871991412336	1.45374065990325	1.06397298440468	1.98631268928614
16	exm1225174	22137603	0.9986	5.77125	0.0162904431914456	0.345635682295178	0.139629889975518	0.8555677460057
11	exm-rs7117404	47127153	0.9986	5.76933	0.0163082509781577	0.480451015796743	0.26312396711681	0.877279181784485
2	exm277510	234676872	1	5.76368	0.0163607706173715	0.180042922173269	0.0375252965035559	0.863829385641717
21	exm1564844	31654809	1	5.76018	0.0163933923481202	4.57849343642438	1.04163333957455	20.124741932649
22	exm1585957	19959473	1	5.75588	0.0164335623037677	1.43222617571259	1.06373893609437	1.92836019139037
20	exm2272937	51199343	1	5.74942	0.0164941015213609	1.48457717340932	1.06789561820666	2.06382281811916
12	exm1018824	64062023	0.9958	5.74076	0.0165756187835671	1.39794038522247	1.05783038082277	1.8474013944617
5	exm-rs152528	142017860	1	5.74046	0.0165784501408574	0.683998195172338	0.501144899076329	0.933569376564198
19	exm1426327	10672493	1	5.73831	0.0165987561351206	0.687811817182291	0.50623717207173	0.934522103136244
2	exm266175	219562675	1	5.72842	0.0166924945937669	0.704906576890288	0.528876676505682	0.939516403934043
14	exm2251804	46919042	1	5.72385	0.0167359937861751	0.6408178678216	0.445071649350578	0.922664130178925
11	exm886969	6816875	1	5.72088	0.0167643261639106	1.45054594592537	1.06212328112035	1.98101630822091
1	exm2249464	100376448	0.9986	5.71857	0.0167863966553378	1.39932503149065	1.05845468489905	1.8499710679093
10	exm860900	123842523	1	5.71752	0.0167964386015832	1.88153888902877	1.09318996985755	3.2384020056358
1	exm11555	9009444	1	5.7169	0.0168023710409486	0.705781203201877	0.529988484516166	0.939882886791089
11	exm2264428	67867548	0.9986	5.70819	0.0168859410622902	1.4929290564799	1.06643360291886	2.08999150212593
4	exm392582	24896658	0.9986	5.70342	0.016931889454297	1.46197754191156	1.06415387518731	2.00852375102008
5	exm2266137	159920295	0.9986	5.69737	0.0169903534047505	1.39898923378043	1.05835942826402	1.84924971986483
10	exm2249120	134219045	0.9944	5.69513	0.0170120523500423	0.685950370557124	0.502731021711308	0.93594365684013
2	exm2265336	98317685	1	5.69078	0.0170542726291306	0.671944184962513	0.483763078182984	0.933317346858067
4	exm-rs346923	53412129	1	5.6904	0.0170579659674954	0.505352031744286	0.287064026285551	0.889629673535069
19	exm1421121	9062415	0.9986	5.68431	0.0171172692845215	1.40191617887122	1.05642440159972	1.86039717523068
5	exm460491	72419456	1	5.68185	0.0171412845938857	1.41004271745706	1.05711130067877	1.88082404008084
17	exm1288075	7462969	1	5.67471	0.0172111846257175	0.717817442944756	0.544874383432647	0.945643150916066
2	exm-rs815815	47399064	0.9986	5.67137	0.0172439838595431	0.570159005521251	0.358548981236679	0.906648903753921
6	exm-rs4646949	34845449	0.9986	5.66687	0.0172882764540486	1.48838255978957	1.06501618901616	2.08004598158473
9	exm-rs12344488	78425925	1	5.65874	0.0173685962800145	0.337483047351755	0.13339775162873	0.853798552518462
6	exm2262116	33037675	1	5.65818	0.0173741429201866	1.56812399931931	1.07132907088443	2.29529184269325
13	exm2260163	107474586	1	5.6548	0.0174076596880975	0.496530682412223	0.277370811039318	0.888856032301828
17	exm-rs4793040	41930569	1	5.65397	0.0174159003362722	0.545779626052646	0.332206006829244	0.89664971539231
17	exm1327367	41931375	1	5.65397	0.0174159003362722	0.545779626052646	0.332206006829244	0.89664971539231
4	exm-rs6813479	137660383	0.9986	5.65115	0.0174439287698744	0.665224966530985	0.475142747044942	0.931340809952127
2	exm266097	219555262	1	5.64852	0.01747011071421	0.710163538183641	0.534908272530463	0.942838757343739
10	exm828005	64974537	1	5.64539	0.0175013230741163	0.69102449998752	0.508632259483642	0.938821418971282
1	exm113534	158687896	1	5.64357	0.0175194985691229	0.603662507276908	0.397858048252151	0.915925728517352
19	exm1413516	6312290	0.9986	5.64239	0.0175312930896072	1.57005397853236	1.06909233133331	2.30578227350036
18	exm2272738	55091293	1	5.64078	0.017547398832933	0.720139741779059	0.548718346045769	0.945113739000724
18	exm1387186	48331524	1	5.63501	0.0176052449565789	0.720204557272473	0.548241168686958	0.946116090716621
3	exm2263981	17193348	0.9986	5.631	0.0176455623996612	1.43566764664752	1.05835942826402	1.94748734370064
4	exm2265835	47430927	1	5.62763	0.0176795188312528	0.598397518034554	0.390596586381668	0.916741265275758
6	exm-rs2153157	10897488	1	5.62752	0.0176806283374203	1.44856005862286	1.0600753600673	1.97941233470822
2	exm-rs6548238	634905	1	5.62343	0.0177219328506872	2.16106250237287	1.10083611982538	4.24244604369252
17	exm2252858	14514409	0.9986	5.62342	0.0177220339616833	0.71365901553057	0.539749573374871	0.943612202193811
6	exm548310	43034850	0.9986	5.62281	0.0177282028585936	1.50092262146491	1.06481385516258	2.11562441372125
9	exm2262584	119762707	1	5.62219	0.0177344751563023	1.93260725386717	1.08967555939202	3.42763322110175
8	exm2266695	136770912	1	5.62126	0.0177438878981571	0.69319772709845	0.510691290253556	0.940926736024574
13	exm2260236	67376347	1	5.61633	0.0177938717498505	0.341796413955973	0.136740542379806	0.854362245561367
14	exm2260338	56381399	1	5.60421	0.0179173717953561	1.38505520769986	1.05411336367041	1.81989717092356
11	exm2259701	116379889	1	5.60348	0.0179248385244007	0.72471993160173	0.5543605453694	0.947441580870235
14	exm2260377	84696848	0.9986	5.60344	0.0179252477530596	0.715259403490698	0.541484953300057	0.944792454950848
8	exm2258996	87235150	0.9915	5.60273	0.0179325131670164	1.43327208253041	1.05947128928859	1.93895661291628
14	exm-rs10483251	21671277	1	5.6003	0.0179574023189705	0.685703472867974	0.5003337015872	0.939760709957472
21	exm1580505	47545768	0.9986	5.59327	0.0180296077696194	0.718442215856927	0.54609627005364	0.945170447526303
20	exm1529890	23860178	1	5.59154	0.0180474225948006	0.720053330194845	0.547490592547909	0.947005857966986
10	exm2249076	122649482	1	5.58982	0.0180651524618001	1.91255491493916	1.08873884125748	3.35969434134732
2	exm242236	173339808	1	5.58794	0.0180845521912772	0.711322048680432	0.535609461546008	0.944669639914854
1	exm59950	53535478	1	5.58562	0.018108521937634	1.42551050687095	1.05706901707242	1.92237230718137
3	exm2261499	42732236	1	5.5805	0.0181615368413073	2.22280519597083	1.09925205661207	4.49474977964818
2	exm2265127	27384579	0.9986	5.57538	0.0182147120250137	0.664573365400488	0.472725687775124	0.934288501811842
10	exm-rs12777823	96405502	0.9986	5.57256	0.018244068554106	0.557657669715211	0.343942770594406	0.904168086029999
10	exm-rs1509963	64570411	1	5.57045	0.0182660658526708	1.41568002685309	1.05658287714533	1.89680330846014
1	exm24613	19175846	1	5.57024	0.0182682566553627	0.690368338438617	0.506485289069745	0.941002013174502
14	exm1108036	65031534	1	5.56815	0.0182900751528448	1.48795099142767	1.06218701042908	2.08437697990321
3	exm317950	50369546	1	5.56612	0.0183112930455631	0.554931830892669	0.340340054807965	0.904828369707021
3	exm2261387	1355266	0.9986	5.55565	0.0184211315669529	1.81390140870832	1.08159845730792	3.04204504068098
11	exm2267178	57774847	1	5.55505	0.0184274466153131	0.71493760916828	0.540559805256926	0.945558046862223
4	exm406698	76788499	1	5.54342	0.0185502960166798	4.53026302172342	1.02436202072244	20.0353857959092
4	exm406701	76788564	1	5.54342	0.0185502960166798	4.53026302172342	1.02436202072244	20.0353857959092
14	exm2260379	86186113	1	5.54182	0.0185672631265631	0.323162495570928	0.121603442477856	0.858816500263596
19	exm1415695	7528734	1	5.53859	0.0186015643420232	1.39917111420279	1.0523018470358	1.86037857135195
13	exm2271972	88910106	0.9958	5.53577	0.0186315650529411	0.711926929459722	0.536477852080128	0.944764111602351
6	exm2270284	5653711	1	5.52961	0.01869727248451	1.38421058166029	1.05227027845392	1.82086197207387
21	exm2272977	34375854	0.9986	5.52832	0.0187110629324042	0.689692108873555	0.505210552983348	0.941538537216837
2	exm176096	21263900	1	5.52489	0.0187477816938105	0.720290987005026	0.547545344344708	0.947536329765688
10	exm2249422	91743629	1	5.51591	0.0188442671896047	1.39272185292003	1.05220714413126	1.84343374821169
1	exm-rs10754697	240453628	1	5.51132	0.0188937823724468	0.658750776750083	0.464223110838107	0.934793153846607
6	exm2270438	159944996	1	5.51121	0.0188949706588155	1.38978630789948	1.05243865516825	1.8352486932864
4	exm2265691	39793856	0.9986	5.51032	0.0189045878160534	0.711592402422888	0.535143683957093	0.946220169210812
7	exm644552	100681172	1	5.50804	0.018929248108875	0.637080027138689	0.437267562535426	0.928198192030653
11	exm2250212	6891528	0.9986	5.50705	0.0189399662146472	0.710646613616639	0.532954086594722	0.947583707766616
5	exm483746	140202418	1	5.50284	0.018985615309271	0.186165354036375	0.0387098960402764	0.895314702148231
4	exm425626	141320021	1	5.49755	0.0190431360818595	0.585341407158118	0.374153177465818	0.915724247020856
16	exm2272409	86008641	1	5.49485	0.0190725638922159	0.699247865123132	0.517596136542142	0.944650746710989
9	exm2266918	87861650	1	5.49142	0.0191100158925094	0.678269891629964	0.489368252660031	0.940089683773017
8	exm2266717	17694702	1	5.49007	0.0191247773106157	1.54994585800233	1.06414323370176	2.25752707591979
5	exm477080	131995964	1	5.48957	0.0191302474923242	0.694106411179072	0.509625060055599	0.945378407899561
10	exm818586	32580219	1	5.48547	0.0191751640171988	0.186631349673307	0.0388064037836941	0.897564764697821
14	exm1102004	52937255	1	5.47436	0.0192974254859589	0.699380734839728	0.517766971453411	0.944688533496588
1	exm100969	152331240	1	5.47423	0.0192988608473633	0.718607476570828	0.543535639779225	0.950060131571148
7	exm2262331	56344705	0.9972	5.47243	0.0193187464275825	1.38411369031082	1.0512395587162	1.82241036272294
20	exm1553781	57769140	0.9986	5.4682	0.0193655609475839	1.48652324390436	1.05869815747485	2.08725540579253
15	exm1158800	45557318	1	5.46816	0.0193660041972897	0.187102253764436	0.0389047082880284	0.899829480247965
18	exm1391859	66678192	1	5.46816	0.0193660041972897	0.187102253764436	0.0389047082880284	0.899829480247965
5	exm469332	101631761	1	5.46793	0.0193685530866066	0.343286466872148	0.134375118263518	0.876980957563668
16	exm2267922	89998794	0.9986	5.46615	0.0193882910032821	1.50164323725717	1.06124208454419	2.12478368096127
7	exm-rs7803356	153402084	0.9986	5.46407	0.0194113818797363	0.654306096211146	0.457252282465625	0.93628065721302
6	exm537524	33048686	1	5.46229	0.0194311649125077	1.52873408882338	1.06145435418736	2.20172248115169
20	exm2254310	47308798	1	5.46195	0.019434946063996	0.730877070196358	0.560974404094677	0.952238262280247
10	exm854308	105882765	0.9986	5.4602	0.0194544199083904	1.86076929187615	1.0793294838036	3.20800741047487
6	exm-rs3135195	32999330	1	5.45823	0.0194763660280843	4.40887696250587	1.0047010152638	19.3472443793751
3	exm2265458	61446281	0.9986	5.45509	0.019511399055462	1.42054414654164	1.05289130110188	1.91657550039769
3	exm371020	186389559	1	5.45137	0.0195529874677955	0.558952937438539	0.342775350912459	0.911466899354038
4	exm2256625	45638903	0.9986	5.45017	0.0195664226241928	0.720132540417648	0.54619457622954	0.949461782188105
5	exm-rs949974	123853591	1	5.44993	0.0195691108004692	0.615174076504642	0.40733065631435	0.929080399295183
9	exm775019	117093110	1	5.44523	0.0196218312731306	6.56399886293253	0.852220485358504	50.557434153269
11	exm906172	48145375	0.9986	5.43952	0.0196860786563626	0.474440055899028	0.250308780814282	0.899271758881701
10	exm-rs11250464	1406364	1	5.43316	0.0197578957644667	0.579065315699675	0.363633058807192	0.922119918900234
16	exm-rs1452501	80623262	1	5.43248	0.0197655903361494	1.42185164851514	1.05277548942851	1.92031646888232
3	exm334658	101395629	1	5.42724	0.0198249878273096	1.79854858865618	1.07802428493276	3.00065320509817
16	exm2272335	3747204	1	5.42717	0.0198257825532719	0.738576938729958	0.571586186267664	0.954354579465413
9	exm763240	97055327	1	5.41458	0.0199692568499495	0.367177462042281	0.154443028225285	0.872938650459185
6	exm-rs3129900	32305979	1	5.41042	0.0200168994127759	0.510002322169807	0.287029580669175	0.906177568881656
6	exm-rs3132963	32320153	1	5.41042	0.0200168994127759	0.510002322169807	0.287029580669175	0.906177568881656
6	exm-rs3129934	32336187	1	5.41042	0.0200168994127759	0.510002322169807	0.287029580669175	0.906177568881656
6	exm-rs3129938	32336495	1	5.41042	0.0200168994127759	0.510002322169807	0.287029580669175	0.906177568881656
15	exm-rs12324805	82352200	1	5.40097	0.020125563227062	0.693419585866631	0.508027347089116	0.946475683149328
19	exm1414730	6735929	1	5.39843	0.0201548741202352	1.91502370280524	1.07561221306357	3.40948072622404
10	exm-rs583012	55294874	0.9986	5.39222	0.0202267218715297	0.662973671994692	0.46879955028944	0.937582992239703
14	exm1124090	94756750	1	5.39158	0.020234141512993	0.671742631941489	0.479553411918399	0.940964373846767
2	exm279785	238672703	1	5.39134	0.0202369246042724	1.39637556845198	1.04938051044035	1.85811029342578
3	exm350059	130129322	1	5.38177	0.0203482236674445	0.477405043794598	0.253224204218714	0.900063466329702
6	exm2257551	137941227	1	5.38147	0.0203517228844152	0.708567466476741	0.527888601258906	0.951086750787835
7	exm606020	11509561	1	5.38143	0.0203521894937067	0.650925553796628	0.452870077169939	0.935606777765539
7	exm629080	76991935	0.9986	5.37577	0.020418326409287	1.50926080823918	1.05492534353256	2.15929115747159
15	exm1159800	48779530	1	5.37561	0.0204201992320909	1.81098337708608	1.07420408359064	3.05310773081358
19	exm1514664	58233008	0.9986	5.37535	0.0204232429481679	0.571814866475163	0.356650132052572	0.916796271401842
13	exm-rs1512651	56772696	1	5.37157	0.0204675469480799	1.4575398788496	1.05413444614851	2.01532404732518
7	exm2264270	143192996	1	5.36639	0.0205284213795213	1.41786185366989	1.05086118058721	1.91301398320473
17	exm2264643	32454246	1	5.36506	0.0205440815012567	0.649254822932115	0.450111477103656	0.936505391537791
20	exm2234213	2847377	1	5.36259	0.0205731973838916	1.48150727709923	1.0551046960855	2.08025399658346
1	exm80691	109806313	0.9986	5.35837	0.020623040748792	0.39743256781315	0.178620827856747	0.884281348010926
2	exm-rs2947411	614168	1	5.35811	0.0206261157500715	1.97105710430298	1.07859578923904	3.60200271319396
8	exm691179	26365716	1	5.35732	0.0206354619340819	1.49632185480731	1.05548460215508	2.12125946595861
15	exm2267806	92139237	1	5.35308	0.0206856986557233	0.67918617433533	0.488840020244007	0.943649947436799
16	exm2272426	19767129	1	5.34706	0.0207572428056638	0.601072331364856	0.389823970282984	0.926797670420613
9	exm747290	34622389	0.9986	5.3457	0.0207734410299755	1.4645821793758	1.05200724376501	2.03896025703059
14	exm1091148	24026493	1	5.34115	0.0208277287679363	1.41442063214296	1.04901329152875	1.90709282239791
6	exm-rs2022059	32156489	1	5.33887	0.0208549874889213	0.304815074308456	0.105912711555935	0.877244091319027
13	exm2267498	25713522	1	5.33865	0.0208576196686728	0.664241161775615	0.469662935532806	0.9394412456281
1	exm135589	200635550	1	5.33389	0.0209146547368503	1.38730081558761	1.04698017850048	1.83824258801779
12	exm991519	27916206	0.9986	5.33242	0.0209323011083615	0.524478942348687	0.302464912492239	0.909454781715404
13	exm2267607	66328476	1	5.33094	0.020950083089955	0.671574717273712	0.478585691752748	0.942386303337863
18	exm1394691	77246406	1	5.32869	0.0209771464632796	0.737986313460582	0.569418280389728	0.956466035385444
1	exm-rs2235302	169580290	1	5.32847	0.0209797946009334	1.61997383843549	1.06092375966995	2.47361340840538
18	exm1371776	907710	1	5.32331	0.0210420047913391	0.536601256177033	0.315130008470812	0.913721005270242
10	exm866383	134161517	1	5.323	0.0210457482994878	0.487443935139427	0.264138946972721	0.89953258550981
6	exm537383	33036505	1	5.3214	0.0210650805949738	1.53776490224393	1.05641383740852	2.23844180266908
5	exm-rs157350	156139569	1	5.31213	0.0211774494079534	0.402955155460551	0.183362538720343	0.885537919479698
2	exm248693	179604160	1	5.30796	0.0212281993459064	1.41406707118189	1.0485203711271	1.90703561047142
2	exm248701	179604366	1	5.30796	0.0212281993459064	1.41406707118189	1.0485203711271	1.90703561047142
6	exm537644	33136310	1	5.30767	0.021231733396746	4.42960316040281	0.999540105783779	19.6306083767266
16	exm1230621	28944396	1	5.30065	0.0213174678714193	0.713701836356113	0.533775468189573	0.954278234152909
7	exm638929	99473858	0.9986	5.29885	0.0213395087453594	0.352558046275983	0.141072688522969	0.881086036534285
9	exm794345	136643994	1	5.29743	0.0213569131922289	1.41979145762415	1.04751427457443	1.92437261436028
21	exm-rs157731	19438152	0.9972	5.29639	0.0213696694334558	1.4714230592022	1.05158652501687	2.0588755824132
12	exm2267314	5022041	1	5.28857	0.0214658395599211	1.35780578032249	1.04424068074195	1.76552836053777
11	exm2271572	129654647	1	5.28684	0.0214871755120552	1.36566296585619	1.04369781674484	1.78694954266355
10	exm-rs10997469	68746285	0.9986	5.28444	0.02151681088612	0.7045823944326	0.522275527444235	0.950516269898743
11	exm-rs7120118	47286290	1	5.28154	0.0215526767687943	1.39160812098987	1.04646728388245	1.85058165910372
7	exm669568	149489491	0.9986	5.2794	0.0215791830065224	0.27133257404814	0.0839679584442947	0.876770507388884
3	exm333142	98307630	0.9958	5.27907	0.0215832734198479	0.695336067451628	0.508433931578899	0.95095360796294
1	exm2249483	106774642	1	5.27037	0.0216914016830982	1.39710187257028	1.04692783080025	1.86438268816351
11	exm934588	67816463	1	5.27022	0.0216932708747995	1.40483519925206	1.04696970875104	1.88502295774335
8	exm-rs7016880	19876746	0.9986	5.26995	0.0216966358402011	2.59231163288596	1.0667109117042	6.29987631081006
6	exm528849	30862423	0.9986	5.26788	0.0217224518720891	1.73129554813589	1.06453703954782	2.81566931317707
6	exm-rs1264318	30863530	0.9986	5.26788	0.0217224518720891	1.73129554813589	1.06453703954782	2.81566931317707
1	exm-rs3120665	152316590	1	5.26636	0.0217414288253122	0.725445014014115	0.550256910399598	0.956399085106254
6	exm583060	143092754	1	5.26214	0.0217942048920907	6.59057105803116	0.845742786900765	51.3574495574828
20	exm1540375	36982811	1	5.26069	0.0218123694591902	3.4758185318037	1.02565353034875	11.7791379920684
9	exm-rs774359	27561049	0.9986	5.26033	0.021816881711851	0.587505306890215	0.372138195654796	0.927520854608709
16	exm-rs3112612	52635164	0.9986	5.25851	0.0218397084579046	0.725945743805696	0.550614693658319	0.957097511332938
5	exm460507	72419617	1	5.2579	0.0218473647137625	1.39294470624429	1.04385438315954	1.85877933355141
17	exm2253161	6715722	1	5.25626	0.0218679625320038	1.39112114337358	1.04486741315132	1.85213680076542
10	exm862398	124793921	1	5.25358	0.0219016656805415	1.67044490311672	1.06079645645713	2.63046332532822
4	exm-rs874040	26108197	1	5.25278	0.0219117367449353	0.57936071433093	0.362300971356987	0.926454818714035
11	exm2249506	100470306	0.9986	5.25023	0.021943870285266	1.45880849031016	1.04931754949857	2.02810122866807
13	exm1061067	31531009	1	5.2486	0.0219644361156817	0.689678315169315	0.501681411101086	0.948133465731519
12	exm2267365	76704621	1	5.24815	0.0219701173146718	0.737418282719118	0.567349365558459	0.958457555201645
5	exm-rs12516532	154916462	1	5.24695	0.0219852746208912	0.678032538707078	0.485468924746797	0.946967978490262
9	exm754946	74975136	1	5.24649	0.0219910877930232	0.272381941760722	0.0842876437036881	0.880222995177818
19	exm1434666	14269279	0.9986	5.24649	0.0219910877930232	0.272398285167525	0.0842935440452569	0.880267007427874
3	exm304397	42733468	0.9986	5.24647	0.0219913405757498	0.493910970349855	0.268611280065111	0.908173354091961
2	exm233254	152515683	1	5.24309	0.0220341041206301	1.84243856271193	1.06617768956499	3.18384631845386
13	exm1069338	51417535	0.9986	5.23891	0.0220871083708805	1.56364557188513	1.05660400901419	2.31400548702929
14	exm1135116	105963700	1	5.23707	0.0221104822343299	2.78469958884227	1.05879344459688	7.32387822623933
19	exm1400466	1397443	1	5.23695	0.0221120075064711	1.81853275976351	1.06670024464842	3.10027246635074
11	exm-rs4561213	24678819	1	5.23619	0.0221216700948178	0.715037707440279	0.535909486843716	0.954039694413081
2	exm248828	179611711	1	5.23085	0.0221896859468355	1.4077321425897	1.04587096749696	1.89479376220085
19	exm2272787	37894468	1	5.22987	0.0222021917651191	0.723069452418934	0.547085599375378	0.955653384680844
1	exm77444	100316589	1	5.22661	0.0222438453216421	0.717386881660291	0.538014374917389	0.956552121202432
11	exm2264421	38845174	0.9986	5.22652	0.022244996414152	0.688128283399844	0.49826161927029	0.950354695867042
13	exm2271969	86229641	1	5.22625	0.0222484500619655	0.697460079929833	0.511662526086899	0.950734913783903
19	exm1408602	4288332	0.9986	5.22256	0.0222957056285194	0.710632400826495	0.52894543494283	0.954726850339507
5	exm2100648	41181633	1	5.2213	0.0223118654815555	0.354591094454114	0.141706111976666	0.887293021537914
4	exm2265893	172388728	0.9958	5.21769	0.0223582319666331	0.727741046078456	0.552705482890187	0.958198806594374
18	exm2260808	7329035	1	5.21589	0.0223813882769199	1.36607272620693	1.04250867917095	1.79006154152163
8	exm-rs2468677	140519517	0.993	5.21409	0.0224045694368237	1.38090626859712	1.04312394077599	1.82806860058476
6	exm546623	42074872	1	5.21345	0.022412817620769	6.52545054586705	0.836139344301905	50.9268352624714
16	exm1243500	57283730	1	5.21345	0.022412817620769	6.52505903057988	0.836122621682246	50.9217428335708
13	exm2272039	92667780	1	5.21012	0.0224557847556612	0.302785695284324	0.104111795548127	0.880583960598696
15	exm1149288	40855210	1	5.20631	0.0225050500600111	0.638936630064762	0.434499710743318	0.939572776609442
9	exm771723	113251951	1	5.20594	0.0225098403170237	0.374130728948633	0.157289063141017	0.889914400584499
17	exm1333337	46262171	0.9986	5.20485	0.0225239582970844	0.711813030263188	0.531256671874385	0.953734450552491
19	exm1459977	37487975	1	5.20363	0.0225397709555618	1.38849440745995	1.04382306799777	1.84697654100099
10	exm839212	88696622	1	5.2016	0.0225661076820931	0.324499916550939	0.11567739960896	0.910300968078069
22	exm-rs131794	50971752	0.9986	5.20016	0.0225848092239116	1.89862511396298	1.06463285219289	3.38596856550066
13	exm2251382	28299780	0.9901	5.1998	0.0225894871183883	1.37072527833269	1.04187294279596	1.80337516359534
11	exm884222	5989223	0.9986	5.19654	0.0226318937937007	6.5083111591043	0.83403492583519	50.7869788561969
21	exm1570419	39671476	0.9986	5.19461	0.0226570384564138	0.730533638686093	0.556398786455561	0.959176668001638
19	exm-rs737337	11347493	1	5.19348	0.0226717738969039	0.73163757774474	0.558774101113896	0.957978446211273
1	exm158115	230845977	1	5.19287	0.0226797325541504	0.612326280785053	0.400865227175001	0.935335491138449
9	exm2266847	92290874	1	5.19054	0.0227101586762241	0.717508847797001	0.538504190831003	0.956007041855718
7	exm665890	142991361	1	5.19019	0.0227147327769285	4.28020112366435	0.974481250834008	18.7998708475286
1	exm21030	16356522	0.9986	5.18671	0.022760264383182	0.406923529255492	0.185022100292162	0.894947698361267
10	exm2267101	55296717	1	5.18269	0.022812979007064	0.697376389741753	0.510706611222077	0.952285875383679
22	exm1585902	19951271	0.9986	5.18044	0.0228425386782936	1.38296535257394	1.04188336157748	1.83572591998344
2	exm2269260	28015544	1	5.17983	0.0228505594719041	6.49219054525325	0.831919165276981	50.664222961906
2	exm2265285	232944860	1	5.17913	0.0228597672583316	1.40969025083786	1.04394833428176	1.9035869979523
6	exm2266246	119485199	0.9986	5.17769	0.0228787210853014	0.719571056043496	0.541669089485557	0.955901886864745
16	exm1227666	24888646	1	5.17295	0.0229412259035461	0.6251897970911	0.416158117829848	0.939206414671786
18	exm2264658	11259601	0.9986	5.17259	0.022945980331269	0.724444590345873	0.548515357812871	0.956810425144619
22	exm1617283	45821935	0.9986	5.17218	0.0229513963401772	0.665171750662325	0.467180306752169	0.947081621466123
11	exm2249889	47298360	1	5.17045	0.0229742638518023	1.38405832687048	1.04268592071151	1.8371950883084
13	exm1074618	95275517	1	5.16632	0.0230289506203462	0.329341523923033	0.122612046713669	0.88462628499499
1	exm152529	225332296	1	5.16318	0.0230706187412776	1.94196432604181	1.06537835608534	3.53983458976889
19	exm1458873	36575645	0.9986	5.16217	0.0230840381512536	0.599301780833382	0.383878186260617	0.935606777765539
17	exm1347576	65212042	0.9986	5.16211	0.0230848355985105	1.50713425007539	1.04809056589103	2.16720864326866
16	exm-rs7203193	11641180	1	5.16081	0.023102120636895	0.720946750130169	0.543503028619183	0.956322576239841
1	exm61248	54644859	1	5.15089	0.0232344614098563	2.22594156191552	1.11199978223885	4.45577051021279
2	exm181843	27801759	0.9986	5.15085	0.0232349966301274	0.716089585811402	0.536295480615327	0.956160015219958
8	exm710161	95272598	1	5.14875	0.0232631136538687	2.01871263734331	1.06396234472803	3.83024971191264
22	exm1603217	35481493	0.9986	5.14708	0.0232854985628733	2.77638577242104	1.0533020087921	7.31816782856748
16	exm1268560	88780175	0.9986	5.1464	0.0232946197733221	4.29877457703705	0.974452016834996	18.9639536323206
11	exm-rs11212617	108283161	1	5.14306	0.0233394748279293	1.35441550548101	1.03914680848123	1.76533416309916
1	exm141839	205053150	1	5.13825	0.0234042288904596	0.367467646845199	0.147201924312158	0.917337340801746
10	exm2267069	134738232	1	5.13726	0.023417579750676	0.706777056610056	0.524180074536967	0.952981297871034
16	exm-rs3764261	56993324	0.9986	5.13462	0.0234532206676131	1.39371103655424	1.04228977533403	1.86363708421897
5	exm453135	42718928	1	5.12922	0.023526297853757	1.89025170981461	1.06054189585607	3.36911466780552
5	exm453155	42719344	1	5.12922	0.023526297853757	1.89025170981461	1.06054189585607	3.36911466780552
6	exm-rs3130041	30536133	1	5.12878	0.0235322626854688	1.3646391026285	1.0400408591232	1.79054492339146
6	exm-rs3130243	30537853	1	5.12878	0.0235322626854688	1.3646391026285	1.0400408591232	1.79054492339146
6	exm-rs2269709	30540890	1	5.12878	0.0235322626854688	1.3646391026285	1.0400408591232	1.79054492339146
13	exm2251302	104967115	1	5.12269	0.0236149826468586	0.73440105729871	0.561794024902253	0.960049916037114
6	exm-rs2076310	33166034	1	5.12066	0.0236426229325896	1.60002619342123	1.05046192920116	2.43710290536743
6	exm-rs439205	33173842	1	5.12066	0.0236426229325896	1.60002619342123	1.05046192920116	2.43710290536743
3	exm2255752	146186189	0.9986	5.11859	0.0236708424070454	0.742219691091161	0.572095124417324	0.962924761037557
1	exm68214	71440052	1	5.11408	0.0237324464522363	3.04271436421282	1.03764113748421	8.92226644428685
10	exm2267137	124942806	0.9986	5.11406	0.0237327200109398	1.51986269721727	1.04662426574838	2.2071012434271
20	exm2254231	32955423	0.9986	5.10484	0.0238591795280438	1.60130672652091	1.05078762287912	2.44027319938904
5	exm511827	180651231	0.9944	5.10335	0.0238796815563133	1.75744315510436	1.05726987926697	2.92130373142244
11	exm2275386	49000558	0.9972	5.10177	0.0239014419267312	0.662807949292894	0.464125634220234	0.946551404232783
4	exm420750	119219909	1	5.09952	0.0239324653044526	1.58651533829092	1.05241760660563	2.39168945223717
7	exm644217	100678527	0.9944	5.09836	0.023948475895353	0.4972810100975	0.268302554644177	0.921677407550382
4	exm419255	113352397	1	5.09626	0.0239774888570434	1.36309793136829	1.03863775127427	1.78889837958822
4	exm419280	113352899	1	5.09626	0.0239774888570434	1.36309793136829	1.03863775127427	1.78889837958822
11	exm-rs7930940	60525786	0.9873	5.09388	0.0240104142973209	1.58015034883153	1.05010483285505	2.37773891405095
5	exm498418	154203121	1	5.09177	0.0240396437226905	0.30710978176229	0.105665165552673	0.892597078334829
16	exm-rs4303490	25944700	1	5.09166	0.0240411685436176	1.37726548399826	1.03919876712061	1.82529204702715
2	exm-rs12476047	164317876	1	5.08187	0.0241772802847955	1.35642152451704	1.03781755147235	1.77283507063733
7	exm663414	141672705	1	5.08036	0.0241983450883481	0.694064766043768	0.504963060453008	0.953982453748653
3	exm2269517	120511490	0.9986	5.07892	0.024218451116849	1.47108467081474	1.04396921345723	2.07294437499691
19	exm1476773	44377669	1	5.07564	0.0242643129153958	0.706494402322038	0.521304997835528	0.957470852159087
17	exm1326601	41244435	0.9944	5.07359	0.0242930222918482	1.40671894024365	1.03967690851757	1.90332051442686
1	exm-rs7544736	97164343	0.9986	5.07221	0.0243123684518801	0.622606861696615	0.412293419443241	0.940202501303986
19	exm1476860	44418680	1	5.06997	0.024343804956913	0.709929222880192	0.526054741692901	0.958074248845946
19	exm1476869	44418824	1	5.06997	0.024343804956913	0.709929222880192	0.526054741692901	0.958074248845946
11	exm887167	6913127	1	5.06394	0.024428640687584	1.37473364551342	1.03771377490611	1.82120796871721
2	exm265772	219509618	1	5.05962	0.024489607114971	0.724089699451974	0.545806915716185	0.960606906500035
1	exm143508	206665052	0.9986	5.05698	0.024526942089547	0.709531773811505	0.524725505389367	0.959435680667134
17	exm1279207	3844345	1	5.04153	0.0247466242242396	4.25898129902301	0.962087380808672	18.8537154392164
9	exm2271172	17502205	1	5.03952	0.0247753539954621	2.55954625847779	1.0487510709848	6.2468041689186
19	exm1924653	15163018	1	5.03802	0.0247968166813459	0.501375478759165	0.273017331626762	0.920737775888294
6	exm2262188	90026797	1	5.0365	0.0248185852249845	0.356457592971494	0.13791468632981	0.921308810311724
22	exm2268421	35262039	1	5.03291	0.0248700778804127	0.740795996468462	0.568502254556965	0.965296471958088
4	exm394642	38775794	1	5.03193	0.0248841536318791	0.243497159944449	0.0646582223066798	0.916988818835609
5	exm452637	41033163	1	5.03193	0.0248841536318791	0.243662794322517	0.0647157937400204	0.917419904877746
3	exm2261397	142653680	1	5.03137	0.0248922006312616	1.35776504676009	1.035992599011	1.77947788812713
7	exm2266497	155665835	1	5.02724	0.0249516307424541	1.37079381631004	1.03663511358132	1.81265024843625
19	exm1468238	40901011	1	5.02716	0.0249527833842446	0.462291331026113	0.230157827239748	0.928541688904707
1	exm120240	167095765	1	5.02553	0.024976280501947	0.658112098305758	0.455809645819401	0.950212153353618
1	exm120245	167095881	1	5.02553	0.024976280501947	0.658112098305758	0.455809645819401	0.950212153353618
21	exm1571045	40778182	1	5.02431	0.0249938823317255	0.394155412298511	0.172216994737987	0.902099910078265
12	exm2250654	122942185	0.9986	5.02053	0.0250485009619027	1.36741213368108	1.03621018030203	1.80447555803131
9	exm745516	33240225	1	5.01902	0.0250703541403281	0.708475358693235	0.522907863318496	0.95990591934973
6	exm546160	41739642	1	5.01663	0.0251049834150855	0.586654041511772	0.366348577969868	0.939450640087529
19	exm1434159	14083761	1	5.01595	0.0251148451683033	1.34761990076221	1.03466737680742	1.75523017120156
1	exm-rs1892534	66105944	1	5.01463	0.0251340000554547	1.34234757126842	1.0348950286711	1.74113987619018
17	exm1351170	72248482	1	5.01327	0.0251537512596415	0.244282484493448	0.0648797319926262	0.919753113356493
12	exm998295	48596546	1	5.01057	0.0251930109811967	0.383084380287688	0.161125776257454	0.910792663346606
12	exm2251010	48596890	1	5.01057	0.0251930109811967	0.383084380287688	0.161125776257454	0.910792663346606
2	exm229663	136107777	1	5.01024	0.0251978137531806	1.57901305005706	1.04638356984835	2.38278506758153
4	exm-rs10516430	99337881	0.9986	5.00811	0.0252288363442061	0.667590711875632	0.467951790557419	0.952409680594643
11	exm892885	16863130	1	5.00696	0.0252456021144102	2.06213117707592	1.05366019236285	4.03582200626987
6	exm537485	33048457	1	5.00614	0.0252575639030615	1.53087581540653	1.04458533703176	2.24355127256142
1	exm26662	20442054	1	5.00304	0.0253028385073567	0.713773210108377	0.530147504913388	0.961010446138157
2	exm244831	179315726	0.9972	5.00211	0.0253164373158308	2.72407793942047	1.03616873272378	7.16150389415418
21	exm1580222	47423509	0.9986	4.99949	0.0253547887614458	2.52729610996539	1.0424044335154	6.12733556204212
6	exm-rs3130609	32989521	1	4.99679	0.0253943743731971	2.96444550064298	1.01935492422568	8.62107683735166
5	exm2270174	179765467	0.9986	4.99612	0.0254042074054494	0.712824522755867	0.52815261155661	0.962077759982968
1	exm86332	115231254	1	4.99361	0.0254410797539262	0.436372082213163	0.208674428491153	0.912533939723175
4	exm-rs6056	155488821	1	4.99319	0.0254472550551384	0.614909608516438	0.400080300808858	0.94510428791059
4	exm430371	155491759	1	4.99319	0.0254472550551384	0.614909608516438	0.400080300808858	0.94510428791059
19	exm1399108	1057919	1	4.99096	0.0254800690495256	3.43635047571001	1.00372692778779	11.7646585590149
2	exm-rs13022873	27815510	0.9901	4.9861	0.0255517352990918	0.71797538015466	0.536493946657108	0.960837479825288
18	exm1391841	66542006	1	4.9837	0.0255872032289154	0.697892639258925	0.50808831402871	0.958610920679388
5	exm-rs2040704	131973177	0.9986	4.98155	0.0256190200059673	1.51567365970392	1.04113347554851	2.20648334158923
2	exm-rs12233132	25328703	1	4.9804	0.0256360551478782	0.686094435261206	0.492510253153948	0.955768069967985
4	exm2256565	2814698	1	4.97879	0.0256599241153875	0.686973198426786	0.492845274020278	0.957566604031817
13	exm1064919	40229891	1	4.97832	0.0256668964269954	0.718047181282672	0.536520772025069	0.960991226121435
13	exm1064923	40229957	1	4.97832	0.0256668964269954	0.718047181282672	0.536520772025069	0.960991226121435
17	exm1346049	62479069	1	4.97719	0.0256836676987099	0.479630146602917	0.251805075677398	0.913574821604404
1	exm127251	179526214	1	4.97675	0.0256902011841616	0.245494680501659	0.0652003788163298	0.924344907939663
10	exm2249061	11885961	1	4.97664	0.0256918348252575	0.734577334704904	0.558316094159498	0.966474852319739
21	exm1567221	34721782	1	4.97619	0.025698519026221	0.245504500485277	0.0652029868836435	0.924381882475466
21	exm1580829	47572887	1	4.97619	0.025698519026221	0.245506955542557	0.0652042909564218	0.92439112634051
2	exm-rs2082871	20712300	1	4.97509	0.0257148657899714	0.645706637410225	0.438528708293716	0.950753928672327
1	exm75907	94342564	1	4.97495	0.0257169470618656	1.37355188280908	1.03636562348702	1.82046142650165
5	exm492262	145895246	1	4.97427	0.0257270585860778	1.66184760751496	1.04856231278077	2.63383247417991
6	exm594521	167719436	1	4.9721	0.0257593538711991	1.39924107450749	1.0348950286711	1.89187802550056
8	exm690646	25222165	1	4.97129	0.0257714195844026	0.685045513405095	0.490632452868912	0.956485164897446
1	exm2268906	84112571	0.9986	4.96957	0.0257970600785868	1.46892376500354	1.04131048328459	2.07211536306035
20	exm1542067	40079655	1	4.96909	0.0258042202939793	0.310606015842159	0.106627908041438	0.904792177296086
4	exm2269726	20807674	1	4.96798	0.0258207862006212	1.42146780039187	1.03738175962342	1.94777948871252
10	exm814675	24813454	0.9986	4.9669	0.0258369149845435	1.58488206877068	1.04471069479352	2.40437501316534
7	exm2266554	101091470	1	4.96601	0.0258502141633459	0.467442000991498	0.237656244554932	0.919394479580416
7	exm641834	100285476	1	4.96547	0.025858286794303	0.694724440867438	0.502017650274069	0.961414155298524
4	exm-rs1870477	166605228	0.9986	4.96535	0.0258600810679269	0.661867429931683	0.459144639419507	0.954096938512052
4	exm401095	57314905	1	4.96359	0.0258864119462638	0.281385405371024	0.0869145349545955	0.910983949890293
15	exm1169547	65235776	1	4.96334	0.0258901543864051	0.699450676410233	0.511064231002253	0.957288949978431
18	exm-rs2124349	65017100	1	4.9614	0.0259192148338131	4.21559186357253	0.952314444388473	18.6612652763731
11	exm-rs180358	116599392	1	4.96009	0.0259388572917517	2.05862853216662	1.05091372495984	4.0326752924829
11	exm917293	61913196	0.9986	4.95535	0.0260100593167986	0.650658729022388	0.444617907715813	0.952181129698505
11	exm915386	60776186	1	4.95518	0.0260126167448357	0.514427832909567	0.285149977581391	0.928058972743556
11	exm2250045	59448068	1	4.95304	0.026044832604906	1.36605906554797	1.03378828320484	1.80514333751937
15	exm1162087	51975608	0.9944	4.94577	0.02615458618744	1.72395315569209	1.04873009617313	2.83394575416427
2	exm-rs7574865	191964633	0.9986	4.94411	0.0261797141676889	1.34355622789646	1.0321149019908	1.74895768164419
4	exm395222	39216221	1	4.94212	0.0262098705352786	0.706741718640682	0.520143782926196	0.96027075291307
1	exm3382	1361530	0.9986	4.94178	0.0262150264889063	0.282126422998201	0.0871390639726655	0.91341952708514
4	exm390805	15709252	1	4.94125	0.0262230658128709	4.20477170234583	0.949860639890878	18.6131812670043
12	exm1003199	51707626	0.9986	4.93574	0.0263067963739891	0.637691917625183	0.42960461211906	0.94657033545018
20	exm1541485	39832628	1	4.93513	0.0263160830670555	0.522045776761016	0.292810393675321	0.930744942531672
19	exm1426306	10670992	1	4.93345	0.0263416771499548	0.701243564058877	0.512179566299602	0.960097919732998
12	exm1048918	124341723	1	4.93297	0.0263489944954758	1.56629036712411	1.04437644085466	2.34904767184899
15	exm1158610	45444133	1	4.93058	0.0263854602366105	1.3941849788723	1.03633453298468	1.87558385446713
17	exm1288547	7557419	1	4.93003	0.0263938593556467	1.45598114525042	1.03838850812434	2.0415309661611
17	exm2253244	7557419	1	4.93003	0.0263938593556467	1.45598114525042	1.03838850812434	2.0415309661611
20	exm1553765	57768743	1	4.9286	0.0264157100719998	1.4532900701437	1.0380458964507	2.03464224000098
6	exm-rs1264524	30404786	0.9831	4.92481	0.0264737131042831	1.34691932058045	1.03249685516151	1.75710927262473
15	exm1186825	89401109	1	4.92417	0.0264835208680358	0.714780340194484	0.530428557563365	0.963213681801816
1	exm-rs2494287	203207520	1	4.92208	0.0265155756583389	1.39991287144162	1.03676988490604	1.89025170981461
3	exm355460	141326602	1	4.92173	0.0265209476262104	1.37234368883553	1.03567149107961	1.81846001990793
1	exm127797	180010911	0.9986	4.91908	0.0265616578221528	0.428617656944719	0.198807153898936	0.924076886781306
12	exm2251135	658993	0.9986	4.91855	0.0265698076528517	3.40658389893276	0.995330934136097	11.6592516744598
5	exm-rs1461237	153238323	0.9986	4.91761	0.0265842684631289	0.699101038488792	0.508530543203713	0.961077719223917
11	exm970800	130332457	0.9986	4.91517	0.026621843225795	0.672650096895633	0.474226605903724	0.954096938512052
7	exm2154878	76069926	0.9986	4.91325	0.0266514490612754	0.283124089116098	0.0874437106050848	0.916695429358402
10	exm2271377	12689914	1	4.91308	0.0266540720600555	0.724502548231386	0.543209616212208	0.966300902502275
19	exm1415750	7533850	0.9958	4.91282	0.0266580842243131	1.37078010844042	1.03231102245303	1.82024298423726
11	exm871222	558165	1	4.90989	0.0267033416549754	3.40471079293972	0.994564824306949	11.6554047561837
1	exm2265002	38135687	1	4.909	0.0267171046021225	0.688713441097524	0.495251284384737	0.957758136505232
2	exm176410	24244603	0.9986	4.90841	0.026726232417893	0.203381856587036	0.0343264185898502	1.2050246220857
3	exm337903	112727184	1	4.90831	0.0267277798265785	1.4874451740844	1.03940662765939	2.12859044979186
2	exm-rs10194138	29444656	1	4.90622	0.026760141991833	0.70297777653282	0.514417544455794	0.960654938046139
14	exm2267699	25167511	0.9986	4.90451	0.0267866504248894	1.44214270902111	1.03724690876017	2.00509211029486
11	exm915990	61108974	1	4.8967	0.0269080686328086	4.16664018491688	0.943706568132249	18.3966760713523
6	exm-rs1408282	93852252	1	4.89643	0.0269122764076112	0.708184943335387	0.521289358920178	0.962087380808672
17	exm1288071	7462555	0.9634	4.89538	0.0269286464807109	1.48475533335952	1.03963532227296	2.1204323360677
1	exm2264989	14579733	1	4.89465	0.0269400336798197	0.729898350810733	0.550917615035574	0.967025900019236
15	exm-rs7177055	77832762	1	4.89451	0.0269422180983066	1.35326474144535	1.03295125373814	1.77290598545844
11	exm871093	554047	0.9986	4.89376	0.0269539234764622	1.37784405699336	1.03300290259204	1.83778308481108
6	exm561794	76344431	1	4.89265	0.0269712571408111	1.794488458521	1.04828972201779	3.0718500431033
11	exm914604	60265002	1	4.89265	0.0269712571408111	0.740907124202304	0.566589626547431	0.968855307215504
2	exm198012	65298657	1	4.8913	0.0269923542455233	0.156248123505897	0.0208765241027543	1.16942245648514
19	exm1481621	46216642	0.9986	4.88902	0.0270280238803025	1.68175854680374	1.04527499091494	2.70580644742276
19	exm1496193	51535130	1	4.88817	0.0270413343092223	1.3349715756799	1.03041331659651	1.72954782238235
8	exm-rs1460163	80227448	1	4.8879	0.0270455637540406	1.47145248795767	1.03849235216727	2.08489813929039
11	exm946261	86161388	1	4.88776	0.0270477570702922	1.37191832822629	1.03261043606242	1.82273842611305
4	exm-rs1594468	141387438	1	4.88644	0.0270684460043338	1.36388875748589	1.03302356285669	1.80072614960715
9	exm2259115	118741214	0.9986	4.88445	0.0270996672483033	0.732970370609848	0.555570369587573	0.967016229808587
8	exm694227	30889577	1	4.88384	0.0271092450759555	1.81793274296101	1.04704299919579	3.15636168890751
11	exm939570	73020846	0.9986	4.88339	0.0271163129426274	0.440035444338264	0.210919233163741	0.918043962568631
3	exm2261357	112696331	1	4.88254	0.027129668585988	1.47520947993091	1.0381704694325	2.09622896600752
6	exm2266182	38389301	0.9986	4.88126	0.0271497935212346	0.749259420218653	0.579024782546253	0.969533743355501
7	exm620684	48317708	0.9972	4.87892	0.0271866245598968	1.83073953004567	1.04416758645263	3.20986859446412
22	exm1617301	45826880	0.9986	4.87882	0.027188199693089	0.732450146348182	0.554144386910345	0.968119256916563
15	exm2272298	37084043	1	4.87827	0.0271968646221823	0.314154618080782	0.107903280934758	0.914644329685905
22	exm2235676	38121019	1	4.87542	0.0272418107279695	3.3993695909355	0.991099842979518	11.6594848618252
1	exm-rs12045440	19765518	1	4.875	0.0272484408923059	1.370478569987	1.03228005358689	1.81949683758424
1	exm79175	108185301	1	4.8748	0.0272515987032183	1.41754995837182	1.03472945871246	1.94200316571672
19	exm1452607	33167455	0.9944	4.87365	0.0272697635031305	1.39444989918492	1.03480189230972	1.87907568683384
6	exm-rs3094104	30609629	1	4.87295	0.0272808265024644	0.676265181185902	0.47872450172983	0.955328517760558
3	exm-rs4328821	128316435	1	4.87292	0.0272813007352997	1.43624202857491	1.03579577911567	1.99150373677532
9	exm-rs13292136	81952128	0.9986	4.86995	0.027328292250717	0.667497255718053	0.465482861659864	0.957174082196638
1	exm2268986	243070467	1	4.86985	0.0273298759207376	0.484184135194245	0.253335647384269	0.925390008055993
6	exm573427	116575083	1	4.86861	0.027349521360597	1.66660729478088	1.04125841906204	2.66749545406699
6	exm-rs9268148	32259527	0.9986	4.86659	0.0273815558725864	0.531251359334229	0.301088812384026	0.937357999321795
8	exm708239	87076520	0.9986	4.86404	0.0274220512155211	1.40153771259817	1.03319919179041	1.90118998876779
11	exm905109	47370041	1	4.86317	0.0274358815208723	2.68612598145495	1.02251982755638	7.05643523664396
11	exm-rs17824933	60760612	1	4.86221	0.0274511509674277	0.509268447342572	0.277920549306461	0.93318669157559
11	exm-rs9300039	41915366	1	4.8621	0.0274529011558555	0.45328237650791	0.222994092255666	0.921382517964816
5	exm506093	176370402	1	4.85864	0.0275080118202357	0.441216320997019	0.211601603722053	0.919992280256315
14	exm-rs2121070	76650764	1	4.85629	0.0275455080847107	0.54603074243297	0.317397610269428	0.939356699720617
2	exm283444	242036797	1	4.85562	0.0275562082457629	2.10918158956077	1.04408405638696	4.26077044686335
19	exm2272763	13336617	1	4.85057	0.0276369979532763	1.32347387081431	1.02983644667787	1.70083617877247
17	exm-rs10852932	2143460	1	4.84289	0.0277603349122914	1.40407679303257	1.032414258717	1.90953546416781
10	exm811124	15138615	1	4.84086	0.0277930312829849	0.502002589970466	0.271305442147353	0.928866735375638
10	exm2271307	68072601	0.9986	4.84064	0.0277965771375046	0.673410621120386	0.472640604809022	0.95947405886192
9	exm2259310	29939556	1	4.83493	0.0278887730048959	0.747209259410211	0.575233059175301	0.970600817256241
18	exm2253368	24035788	1	4.83486	0.0278899052239852	0.485804013897335	0.25434084552664	0.927901216127882
2	exm183693	29416481	0.9986	4.83326	0.0279157975613167	0.706918426157861	0.518642737448994	0.963550865594169
19	exm1407028	3752874	0.9986	4.83225	0.0279321549752117	0.680389398403072	0.481383995465054	0.961664155477517
17	exm1326846	41361960	0.9986	4.83088	0.0279543586942679	1.38875824646128	1.03068125888982	1.87123754359484
2	exm-rs830964	170156880	1	4.82907	0.027983721697777	0.689037212495158	0.493210114497381	0.962616674410515
9	exm739950	14784389	0.9986	4.82591	0.0280350622330766	0.544057684534803	0.315517856859092	0.938136329423542
11	exm895058	18728650	0.9986	4.82507	0.0280487262001589	1.37278290908745	1.03008363708674	1.8294950503363
16	exm-rs4784227	52599188	1	4.82267	0.0280878043045643	1.42785026217715	1.03439839825817	1.97095855391155
11	exm936011	68840399	0.9986	4.81267	0.0282512405933183	1.63262638950234	1.04014486840949	2.56261955759864
11	exm953465	108043988	0.9986	4.8124	0.0282556670700205	1.34041598184396	1.0285190993083	1.74687765986146
1	exm9786	6614535	0.9986	4.81189	0.028264030162156	0.572289669830472	0.346123372347903	0.946239093803442
11	exm950200	100863196	0.9986	4.81011	0.028293239185487	0.50833733830855	0.274957153200033	0.939807699167691
6	exm-rs9500864	30693232	1	4.80968	0.0283003000080234	4.12448020113325	0.933317346858067	18.2267446188667
2	exm-rs2867125	622827	1	4.80934	0.0283058842822989	1.99952569513028	1.04318653009009	3.83254855132264
7	exm-rs1456896	50304461	0.9986	4.80865	0.0283172205998061	0.616387163934152	0.400424517859671	0.948816367642032
2	exm2269249	7090819	1	4.80722	0.028340729753965	0.71691356253089	0.531745652909296	0.966561838970789
16	exm1225232	22155629	1	4.80682	0.0283473093762601	0.614958803252882	0.398096834709876	0.949946131195519
7	exm-rs1524058	38136277	1	4.8054	0.0283706798784578	1.39718570119747	1.03123797707	1.89301349292202
6	exm-rs2844697	30932309	1	4.80438	0.0283874795160647	1.59112291052256	1.03759963266881	2.43995598449254
1	exm120792	167825485	0.9986	4.80234	0.0284211098610566	1.44987884823447	1.03200137559565	2.03698342450005
1	exm2268843	231262876	1	4.80232	0.0284214397755173	1.34683850784562	1.02850881416873	1.76371080252947
3	exm2263987	52719398	1	4.80217	0.0284239142610352	0.715631435100348	0.529336999425678	0.967490183870456
3	exm322598	52727257	1	4.80217	0.0284239142610352	0.715631435100348	0.529336999425678	0.967490183870456
2	exm169565	1168781	0.9986	4.7974	0.0285027199630378	0.507245587084305	0.272698088142615	0.943527280917128
1	exm114322	159505762	1	4.79551	0.0285340077422478	4.11685696642747	0.931601621890881	18.1930563126132
9	exm775737	117792583	1	4.79512	0.0285404683992036	1.35856636450317	1.02936283085239	1.79303551139263
2	exm2261083	150443813	0.9986	4.79322	0.0285719651815211	0.713031271844635	0.525434363193002	0.967615965770005
20	exm1555520	60887581	1	4.79248	0.0285842421380188	0.717336666336132	0.532224439418525	0.966832514178461
3	exm-rs1601875	3658840	1	4.79244	0.0285849059137082	0.749439264059904	0.578133770636396	0.971513610970296
4	exm2256634	48498290	0.9986	4.78992	0.0286267561476065	0.684087120717746	0.486090722836354	0.962741822712651
2	exm-rs562338	21288321	1	4.78973	0.0286299141071388	1.63540421484705	1.03748550298647	2.57791259563689
11	exm-rs6592284	86055901	1	4.788	0.0286586848496824	1.40103324983038	1.03020725454008	1.90532005053976
20	exm2254339	55116737	1	4.78625	0.0286878188262256	0.731791237769805	0.552865790723738	0.968632496119103
9	exm773573	116085423	0.9986	4.78602	0.0286916501549881	0.635927955229171	0.423424524157349	0.955080164633246
1	exm2273320	26450009	1	4.78431	0.028720151959741	0.524641556024633	0.293795891306935	0.936870699870985
5	exm2261831	133439635	0.9986	4.78412	0.0287233206459632	0.669502754228849	0.467198994338188	0.959406898028456
11	exm904958	47354787	1	4.78412	0.0287233206459632	1.3703278256354	1.03032058357107	1.8225197106251
15	exm1145402	33357262	0.9986	4.78043	0.0287849320963539	1.35754782173108	1.02985704361277	1.78950670844733
22	exm1614011	42609148	0.9986	4.77952	0.0288001473875437	1.60239598540099	1.03754775398416	2.47475153232167
12	exm1010511	55688895	1	4.77882	0.0288118571555302	1.45840008111283	1.03142361661293	2.06213117707592
2	exm-rs4676406	241579108	1	4.77466	0.0288815489752512	0.668078231018138	0.464617868230444	0.960635725139508
10	exm852633	104573017	1	4.7734	0.0289026921698729	1.35896040588211	1.02777883208498	1.7968587473327
6	exm-rs2269710	30539952	1	4.771	0.028943009518725	1.34324724549838	1.02848824419815	1.75435277548317
13	exm2260167	111005475	1	4.76932	0.0289712665030885	0.359001037688795	0.138969610395878	0.927409558784039
2	exm184011	30863108	1	4.76294	0.0290788377267248	1.39608236037054	1.02965109279982	1.89289991551981
13	exm1076027	99358401	1	4.7618	0.0290981026752752	0.198507181632607	0.0403602455306748	0.976324761967339
18	exm1372610	3176040	1	4.75866	0.0291512345333427	1.43693159023018	1.03090803371109	2.00288772160959
1	exm142830	205810947	0.9986	4.75662	0.0291858074544076	0.581700249005709	0.358040203001362	0.945085386013851
1	exm150321	220344453	1	4.75517	0.0292104073053981	0.198713736491414	0.0404014339836561	0.977369988559147
1	exm2263831	109806442	1	4.75471	0.0292182159071976	0.733058332331919	0.552976374939936	0.971775955060116
3	exm302884	40231383	1	4.75405	0.0292294233507412	0.588122511438131	0.365474050345313	0.946399968123318
15	exm1149532	40916237	1	4.75264	0.0292533815279031	0.647990009621164	0.438651513523968	0.957241086727523
12	exm2271735	58087737	0.9986	4.75189	0.0292661335710959	1.38475052907004	1.02925989971595	1.86302218544506
11	exm913917	59573999	1	4.75136	0.0292751485060874	1.80220335061947	1.03407778445242	3.14087052890046
19	exm1441830	17396550	1	4.75007	0.0292971026064023	3.3372930022327	0.97626618423897	11.4084008422725
10	exm2271306	67199027	1	4.74877	0.0293192442416712	0.676021769537401	0.4752948170539	0.961519916672376
9	exm-rs2841498	87930045	1	4.74855	0.0293229930116385	1.35442904970378	1.02836483301367	1.78386079249399
5	exm489181	140789933	0.9986	4.7478	0.029335776661701	0.656495132227638	0.448485019221453	0.960981616257224
13	exm2267515	45321621	1	4.74739	0.0293427675109396	0.708645413185044	0.519255097100324	0.96711293626681
6	exm573509	116720514	1	4.746	0.0293664811111241	4.08993877293452	0.925575104566638	18.0726545947723
9	exm747660	34728065	1	4.74282	0.0294208074713712	0.288710737620512	0.0890239361414304	0.936299383013421
19	exm1498278	52468292	1	4.74282	0.0294208074713712	0.288710737620512	0.0890239361414304	0.936308746054067
19	exm2253971	52468551	1	4.74282	0.0294208074713712	0.288710737620512	0.0890239361414304	0.936308746054067
4	exm2264101	133504375	0.9986	4.74279	0.0294213204823577	1.46404038420771	1.03104206046702	2.07888148192538
20	exm1551220	52573971	1	4.74266	0.0294235436376397	0.591928161665185	0.369283735323927	0.948806879525797
7	exm2270708	143716265	1	4.7419	0.0294365440476092	0.677497104525848	0.477591268073052	0.961068108494779
11	exm2267298	109697903	1	4.73973	0.0294736965808623	0.541419979004197	0.311056721247582	0.942376879521949
17	exm1342271	58506748	1	4.73852	0.0294944341786158	0.408158377399323	0.17894979273488	0.930959038488545
2	exm-rs6739054	11220562	1	4.73772	0.0295081533330268	0.73643080397879	0.557640940236063	0.972534235996183
15	exm-rs7164335	68715032	0.9972	4.73388	0.0295740978685538	1.37792673011695	1.02877626122703	1.84559182792755
9	exm782728	130242166	1	4.73149	0.0296152189679456	0.599577523068417	0.377414962715001	0.952514451421798
6	exm2266265	143872563	0.9986	4.72986	0.0296432980630904	1.45442407860421	1.03184658699874	2.05004142446038
1	exm-rs10903129	25768937	1	4.72852	0.0296664022630775	0.737794461960857	0.559764007081209	0.97245643636933
2	exm265730	219508372	1	4.72672	0.0296974672856746	0.726781061626761	0.544547556860364	0.970008931301285
4	exm397670	47560002	1	4.72382	0.0297475877937992	0.464562117431371	0.227838097716764	0.947242639027877
3	exm2269616	40367524	1	4.72347	0.0297536427778903	4.16439080660383	0.933233352076672	18.5828664947904
6	exm-rs10751	32902583	1	4.71991	0.0298153036214483	0.626786065450864	0.411910164804189	0.95375352543225
13	exm1057109	24167505	1	4.71034	0.0299817213767466	0.652398309134887	0.443986998338529	0.958649265883114
11	exm870534	408174	1	4.70597	0.0300580352318851	0.496654830600703	0.261560412294492	0.943046204688726
21	exm1565438	32253629	1	4.70544	0.0300673044420881	0.637277552561961	0.423661708296238	0.958601334618112
7	exm663407	141672604	1	4.70432	0.0300869020069643	0.706861874945847	0.516417361664831	0.967538559589032
19	exm1431094	12767849	1	4.70381	0.0300958303085291	0.290155004650613	0.0894674864134722	0.941011423241684
15	exm2267849	90514894	1	4.70017	0.0301596341073481	2.89927295387445	0.995072181732492	8.4474109671449
11	exm-rs10750523	132886373	1	4.69174	0.0303079414001739	1.43628511648208	1.02964079634037	2.00354878362696
17	exm1324881	40725379	1	4.69156	0.0303111163795981	2.14618103516412	1.02728561662676	4.48375112154584
6	exm-rs2504063	152090707	1	4.69069	0.0303264670013448	1.33729644827417	1.02594075354662	1.74316077033856
17	exm2225783	1630519	0.9986	4.69007	0.0303374114696365	5.97198877457984	0.76938021795235	46.3550388891289
12	exm1776057	52139786	1	4.68987	0.0303409428214268	2.6480141984161	1.0059576767827	6.97045149795893
5	exm488188	140739779	0.9986	4.68977	0.0303427086579904	0.627927854803123	0.411523151174176	0.958122153756001
20	exm2272882	18239970	1	4.68958	0.0303460640425871	1.37157539151311	1.02766578263128	1.83057477090224
19	exm-rs3848596	33635761	1	4.68484	0.0304298973579057	1.38196997589869	1.02711099291537	1.85941142597444
4	exm423673	126372975	1	4.68409	0.0304431842278453	0.290895844081304	0.0896950226776869	0.943414064436543
6	exm-rs1264440	30551286	1	4.68336	0.0304561225891472	1.34842871532277	1.02614596221751	1.77194887466946
17	exm1277809	3352331	0.9986	4.67982	0.030518946125075	1.35089859912621	1.02529461442708	1.7798872151122
3	exm355310	141162128	1	4.67807	0.0305500528414052	1.37079381631004	1.02800496830211	1.82788580286474
16	exm-rs4968031	23765774	0.9986	4.67745	0.0305610814344684	0.387294458729953	0.161177344756376	0.930633259839663
4	exm429797	155156542	1	4.67665	0.0305753180103633	0.510905825644741	0.276609089156592	0.943649947436799
2	exm268868	220348751	1	4.67463	0.0306112961419452	1.46689804827386	1.02982614836489	2.08948996435236
2	exm-rs1734422	10932207	0.9986	4.67345	0.0306323334894327	1.33966555903213	1.0251203291573	1.75070751409624
12	exm-rs17783015	90231386	0.9986	4.67015	0.030691246807226	0.66921492993119	0.464520308722222	0.964109887196807
11	exm-rs7103246	50367359	0.9958	4.66625	0.0307610239694762	1.59066155177876	1.03142361661293	2.45311832263071
17	exm1326586	41244000	0.9972	4.66604	0.0307647858910125	1.38300684215686	1.02508957600872	1.86587479107562
1	exm2249700	114720018	0.9986	4.66471	0.0307886225361551	1.33225100958642	1.024935824104	1.73171110893275
13	exm2272001	28847135	0.9986	4.65989	0.0308751694487235	0.706939634028763	0.515803190508765	0.968903751191954
11	exm957687	116661488	1	4.65772	0.0309142162906898	0.514587330258581	0.281211000490793	0.941651528620652
4	exm428480	152069075	1	4.65675	0.0309316870588157	0.201420604011576	0.0408809947486864	0.992389110617785
1	exm100941	152329435	1	4.65635	0.0309388944971969	0.738104400717464	0.559020015815653	0.974549466909102
9	exm2262690	86826872	0.9986	4.65351	0.0309901176940604	0.751029760630381	0.577977695589404	0.975905032567981
8	exm713190	101648164	1	4.65345	0.0309912008277083	0.728542001673957	0.545479529792354	0.973030354956123
8	exm689398	23058220	1	4.65341	0.0309919229387388	0.589252791381616	0.364408422691843	0.952819304820196
3	exm289716	10255002	1	4.65122	0.0310314853080038	4.11652763104374	0.922977889319217	18.3599194880451
1	exm141799	205042840	1	4.65115	0.0310327507268815	0.346781631903916	0.1286088051806	0.935064283173075
12	exm1004519	52708420	1	4.64878	0.0310756259644476	1.33450441738588	1.02393187900982	1.73927785288278
7	exm2270727	12334083	0.9986	4.64669	0.0311134870334509	0.448906793342301	0.215134901237747	0.936702078321403
14	exm1120418	90752754	1	4.64494	0.0311452258896098	0.292371507331857	0.0901500296893578	0.948209319442886
2	exm-rs16859517	219949184	1	4.64407	0.0311610171996398	0.715381007925375	0.525881172268672	0.973166588741959
3	exm-rs2687729	127895226	1	4.64127	0.0312118965156265	1.33223768714294	1.0233177041533	1.7344146865049
6	exm-rs448733	33003687	1	4.63623	0.0313036977530172	2.91867574083731	0.991873202428018	8.58855068007261
5	exm460436	72348272	1	4.63477	0.0313303435434955	1.44666368734045	1.02592023493674	2.03993919287977
3	exm371491	186917751	0.9986	4.63341	0.0313551855629452	0.743936200382524	0.567372059986967	0.975436710558622
22	exm1583918	18310439	1	4.63152	0.0313897427853822	6.03876789352828	0.771931085831148	47.2408979781451
2	exm-rs4670779	38044344	0.9958	4.63089	0.0314012706860952	1.40050095833723	1.02626910712153	1.91117837101568
6	exm2264185	147699123	1	4.63082	0.0314025518365292	1.34732345699405	1.02349168295078	1.77363302594559
3	exm2256178	79499153	0.9986	4.62749	0.0314635610295655	1.47137891717256	1.02788161510725	2.10620973916638
9	exm800839	139905141	1	4.62449	0.0315186301417087	0.369590368059228	0.145916607787011	0.936140225647068
17	exm1291047	8047081	1	4.61629	0.0316696660245841	3.28527380979895	0.961260341339122	11.2279926063685
14	exm-rs854384	25271520	1	4.61528	0.0316883213867033	0.528348064179391	0.293558012988701	0.950925079782626
19	exm1395377	282753	1	4.6144	0.031704584910366	1.34892772625877	1.02353262343691	1.77778818686859
4	exm2261768	83991529	1	4.61338	0.0317234467107037	1.63781002688149	1.02873511099959	2.60746895035442
13	exm-rs957788	108257220	1	4.61128	0.0317623167045555	0.704807896877286	0.511498820272879	0.971183352489689
1	exm46315	38186189	0.9986	4.6112	0.0317637984484494	0.508749258357678	0.274218512375241	0.943867011886164
12	exm994551	40692281	1	4.61096	0.0317682441128962	2.90510635311401	0.988012430337652	8.54204123729409
2	exm-rs1045485	202149589	0.9986	4.60816	0.0318201581951483	0.370234015110193	0.146170723701292	0.93777052759106
7	exm629018	76950686	1	4.60685	0.0318444769574421	0.323036486770969	0.110572927316234	0.943753754640308
2	exm-rs11892031	234565283	1	4.60406	0.0318963350103447	1.90141814525555	1.02548943891156	3.52549199650022
1	exm143570	206757849	0.9944	4.60355	0.0319058239619133	0.493298900308474	0.256342714829405	0.949300387404078
8	exm-rs17126232	17977650	1	4.6033	0.0319104764846191	0.666350147234314	0.459571842552834	0.966175291549838
12	exm-rs11052552	9855958	1	4.60279	0.0319199698262913	1.36264818326346	1.02345074410225	1.81426422527051
19	exm1431132	12774208	1	4.60255	0.0319244383009296	0.607623398069598	0.385902705337725	0.956724316081322
10	exm832740	73550117	1	4.6016	0.0319421324198827	0.700493634729075	0.505346978249236	0.971008555218467
14	exm-rs4899280	69526307	0.9986	4.6004	0.031964497515018	0.642428340968119	0.426241155568115	0.968254803100543
1	exm2268758	149998494	0.9986	4.59923	0.0319863192169138	1.36011601329068	1.02332793738151	1.80774461639669
19	exm2273574	50479999	1	4.59894	0.0319917304186784	1.69859255613321	1.02934224380164	2.80297120721991
6	exm-rs3757318	151914113	1	4.59115	0.0321374445690248	0.408031867912313	0.177286182822842	0.939103107648163
14	exm1083787	20482919	0.9986	4.59052	0.0321492591309291	0.636729729464454	0.421704688583496	0.961404541205042
5	exm489504	140803241	0.9986	4.59031	0.03215319832551	0.627676733888733	0.409429725875197	0.962270194777803
21	exm1581079	47641794	1	4.5903	0.0321533859187688	0.610919548701278	0.389115135892026	0.959157484660112
10	exm827696	64564892	1	4.58954	0.0321676463493878	0.642704644555749	0.427718504305844	0.965750267933609
6	exm554781	51712738	1	4.58875	0.0321824766890026	0.534336226777911	0.30083600397602	0.949082073422045
2	exm186544	37041439	1	4.58662	0.0322224978576504	2.12720731556682	1.01639291321243	4.45202923453998
20	exm2254385	61990939	1	4.58607	0.0322328403982487	0.423835445210273	0.191090144794462	0.940070882167358
19	exm1468937	41089390	0.9972	4.5858	0.0322379189133786	2.13511391237572	1.0206401209341	4.46647720232863
2	exm-rs11902417	21198900	1	4.58191	0.0323111799186144	1.39376678611069	1.02199847540043	1.90079078078845
6	exm-rs1480380	32913246	1	4.58141	0.0323206090962009	3.30398726092811	0.961337245242544	11.3553613722945
10	exm837948	84744926	0.9986	4.58111	0.0323262679813812	0.694231361578283	0.496813785577936	0.970105937044621
17	exm1334238	47246163	1	4.58004	0.0323464597624745	1.71319491735589	1.02819002585108	2.85456652083798
2	exm255841	200813126	1	4.5769	0.032405790188887	1.47538651569044	1.02490507649049	2.12387022038656
8	exm682629	11643553	1	4.57225	0.032493860890758	0.49918425644218	0.272799005103714	0.913437795658367
13	exm2267608	69759676	1	4.57156	0.0325069507207038	0.727748323525304	0.543084692367272	0.97519288186084
9	exm2259467	90218347	1	4.57077	0.0325219443871443	1.35567569779971	1.02281640130749	1.7968587473327
4	exm-rs4599440	61966273	0.9986	4.56843	0.0325663983863358	1.67571510076504	1.02494607351349	2.73967691715346
11	exm886006	6622218	1	4.56599	0.0326128196965467	1.79802708518713	1.02578687397485	3.1516622119708
9	exm-rs10818991	98367717	1	4.56447	0.0326417728078726	0.621089552823688	0.39949660976782	0.965586104342361
16	exm1230665	28950051	1	4.56422	0.032646537402094	0.324723898758335	0.111148292590384	0.94869302953139
22	exm1582848	17446157	1	4.56289	0.0326718972531062	0.32570930430707	0.111754586927471	0.949271908819637
2	exm251014	185801756	0.9972	4.56194	0.0326900240243901	0.324405825219042	0.108396443451808	0.970882332310956
6	exm2257997	97093037	1	4.5592	0.0327423642905395	0.727311805499692	0.542552730072851	0.974978363024768
5	exm441739	1213668	0.9986	4.55904	0.0327454233590804	1.55362358607211	1.02689532225307	2.35052803814867
4	exm406295	75675841	1	4.5534	0.0328534464133471	0.594342218556553	0.368420621620141	0.95879307405834
4	exm2269897	5638652	1	4.55279	0.0328651520362851	2.30776609917834	1.0085563984983	5.28054863254965
14	exm-rs935334	76613678	1	4.55261	0.0328686069866345	0.54949807957694	0.315618838729524	0.956686047874048
22	exm1604627	36900271	1	4.55088	0.0329018322444987	1.43017955596321	1.02319491339639	1.99902587618647
3	exm352049	133341988	0.9986	4.54937	0.0329308609905354	0.753655433629285	0.580033162704207	0.97924834157905
2	exm174962	20189015	1	4.54868	0.0329441346835827	0.659647287295451	0.450341092503929	0.966223601522155
3	exm-rs9310736	24350811	0.9986	4.54833	0.0329508698520249	0.623728563276231	0.402862486432142	0.965692324655849
10	exm2259606	55609769	1	4.54816	0.0329541417383689	0.747343769182421	0.570929239969978	0.978269582698474
17	exm-rs2084881	46357120	0.9986	4.54497	0.0330156006795752	1.35003430062779	1.02205979714859	1.78323655046535
11	exm2271498	47290984	1	4.54484	0.0330181078129153	1.35924581753452	1.02221311761691	1.80741925164944
7	exm668726	149133916	1	4.54307	0.033052263187489	0.325549745842975	0.111432082414737	0.951105772713069
11	exm950478	101776527	1	4.54307	0.033052263187489	0.325566023737211	0.11143765415815	0.951143817704873
2	exm229906	136555659	1	4.5399	0.0331135263652943	0.755066087840783	0.582253126817644	0.979179796594242
12	exm976469	6061559	1	4.53965	0.0331183628887098	1.83031850837311	1.02235623747153	3.27677596009731
1	exm-rs1210110	14096821	1	4.53956	0.0331201042177455	1.39185863299705	1.02060950218976	1.89815051701158
2	exm238365	166892788	1	4.53919	0.0331272640195955	0.612516131357415	0.389189074791819	0.964003840941866
8	exm2262459	2363645	0.9958	4.53583	0.033192356804011	0.68298662658888	0.480263676434133	0.971290188534338
17	exm1888789	42828097	0.9986	4.53528	0.0332030245897456	3.9949058021337	0.898157352975142	17.7690823423954
7	exm2258157	139415775	0.9986	4.53469	0.0332144721957033	0.746410173090062	0.569287329245197	0.978651182242801
19	exm1435518	14705363	1	4.53333	0.0332408756038233	2.65042498807959	0.997642782610583	7.04135061154319
19	exm-rs266849	51349090	0.9986	4.53271	0.0332529197260532	0.726098208420119	0.540386853792954	0.975641573777725
5	exm463862	79041057	1	4.53246	0.0332577775164187	1.44585378247007	1.02293914664022	2.04363482635825
2	exm245211	179393111	1	4.53023	0.0333011418159446	0.497007580741912	0.260104969655287	0.949689680362517
20	exm1543514	43255220	0.9986	4.52625	0.0333786832289953	0.555437048698018	0.324464223523271	0.950829992029114
22	exm1617151	45749983	0.9986	4.52204	0.0334609109827723	0.743311556361421	0.564271364762742	0.979170004845234
6	exm580641	136582549	1	4.52202	0.0334613021180641	0.326387484723154	0.111717713998153	0.953553258220703
19	exm1461248	38376485	1	4.51872	0.0335259048997543	0.510216568133621	0.271663801796322	0.958256300247562
19	exm1461284	38378539	1	4.51872	0.0335259048997543	0.510216568133621	0.271663801796322	0.958256300247562
10	exm818794	33137551	0.9986	4.51859	0.033528452523922	0.746873090887067	0.570210322140961	0.978269582698474
2	exm2269237	236021090	0.9986	4.51782	0.0335435464451627	1.37205552691893	1.0208340609808	1.84413438614879
11	exm2271606	45934697	1	4.51724	0.0335549205797732	0.728003080018324	0.542389988666261	0.977135447907897
10	exm867088	134748331	0.9986	4.51665	0.0335664949543849	0.735304926364708	0.554294026095192	0.975426956240288
4	exm-rs2383393	180664653	1	4.51576	0.0335839624965076	1.35598753907057	1.01976274775464	1.80306861587482
13	exm-rs1333026	66120784	1	4.51562	0.0335867110640717	0.500033591408305	0.262876746799473	0.951143817704873
14	exm-rs8007846	66262963	1	4.50878	0.033721284875566	0.744859253445624	0.565978040066905	0.980277092337339
4	exm-rs1800789	155482743	1	4.50837	0.0337293693101752	0.630602227201897	0.410557207197625	0.968584065705068
10	exm818671	32780902	1	4.50819	0.0337329192138355	0.206051323091954	0.0417577590267588	1.01675888053135
2	exm2265254	198511086	1	4.50654	0.0337654781939063	0.732552696547017	0.548701884742309	0.977995705559907
4	exm401086	57314612	0.9972	4.50569	0.033782263815235	3.9450830261687	0.895789344709537	17.3742634641529
9	exm757763	85627408	1	4.50516	0.0337927345569562	0.731820510004756	0.547539868918642	0.978122853266052
4	exm396439	41015899	1	4.50489	0.0337980700121686	0.654188331712951	0.441216320997019	0.969970131720029
2	exm187704	38302177	1	4.50469	0.0338020227687194	1.34592296897878	1.01941608735601	1.77700613213102
8	exm-rs10503253	4180844	1	4.50266	0.0338421705927166	0.499798630840402	0.26215482883793	0.952866946976481
2	exm270363	223085955	1	4.50223	0.033850681204988	0.206255414910596	0.0417987016892329	1.01776597025023
15	exm1194803	102359203	1	4.50107	0.0338736512224083	0.327227379361218	0.112004077735179	0.956007041855718
5	exm2257382	87047416	0.9986	4.4986	0.0339226158001229	0.761854261089838	0.592188667363368	0.980130061801055
17	exm1326521	41223094	0.9972	4.49816	0.0339313459935916	1.37193204747817	1.0190491636148	1.84701348090121
5	exm510301	179267949	0.9986	4.49786	0.0339372997443741	0.567440148719408	0.33555479919722	0.959560415413204
1	exm52657	44057042	1	4.49758	0.0339428575634034	3.2865224510735	0.952581129767113	11.3387946413474
19	exm1514142	58117223	0.9986	4.49685	0.0339573520646285	0.732581999240929	0.548219239478798	0.978935032241912
9	exm-rs3849942	27543281	0.9986	4.49665	0.0339613242895733	0.612601889618743	0.388858404632973	0.965084130092719
8	exm-rs10505477	128407443	1	4.49491	0.0339959031429016	1.3630025178526	1.02090552186617	1.81971519030565
2	exm257244	202410300	0.9986	4.49459	0.0340022664768125	0.717351013212927	0.526844415913041	0.976744671889148
4	exm407310	77192838	1	4.49457	0.0340026642265097	0.51541648314927	0.279444940119113	0.950658858033071
4	exm2265775	150990695	1	4.49451	0.0340038575047766	0.737433031232257	0.556448864599824	0.977282029218406
5	exm-rs1092913	10467702	1	4.4942	0.0340100234730462	1.36819178077559	1.02054826745669	1.83423958403557
16	exm1211511	3602242	1	4.49242	0.0340454506894858	1.43072312746652	1.02017073444564	2.00649616613428
13	exm2251584	90209302	1	4.49197	0.0340544131144141	0.719765366459353	0.529511709461059	0.978386982092221
11	exm914444	60183189	1	4.49154	0.034062979513191	0.206622876492923	0.0418723321800313	1.01959959876727
12	exm1010821	55846623	1	4.48957	0.0341022543764265	1.86242611372228	1.02047683157825	3.39902967097269
11	exm2267163	27316394	1	4.48845	0.0341246043325562	0.659812219732971	0.44965259746541	0.968187027636494
3	exm365279	172835392	1	4.48826	0.0341283973615516	0.51115623084357	0.26948299202332	0.969562829804097
7	exm2264247	108720580	1	4.48766	0.0341403782410062	1.36262093057232	1.02040540070015	1.81960601066966
1	exm153164	226054333	1	4.48376	0.0342183611866656	1.36319335156315	1.01968116999797	1.82242858691768
2	exm2261290	59731570	1	4.48188	0.034256019450647	0.327980868514111	0.112257493202476	0.958256300247562
10	exm2249381	79814747	1	4.48023	0.0342891062808469	0.328059593369159	0.112288929701477	0.958438386242231
6	exm569442	107088231	1	4.47777	0.0343384977782841	0.501235113277197	0.262913552120337	0.955596047197904
12	exm981953	8975915	1	4.47749	0.0343441242869925	0.511974735441984	0.275075410199342	0.952905062416663
14	exm2267720	72022891	0.9986	4.47653	0.0343634224914856	0.737838730956632	0.555131642315688	0.980669281606899
10	exm-rs2505083	30335122	1	4.47546	0.0343849453073748	1.36704298224267	1.01974235270364	1.83262616321091
7	exm621342	50530987	1	4.47495	0.0343952088043399	0.207233313931104	0.0419977178113551	1.02256072916751
17	exm1286923	7254315	0.9944	4.47464	0.0344014489654163	0.375588931850081	0.148270050849532	0.951429203655936
1	exm2265085	225598675	1	4.47119	0.0344709758505447	3.9317711552754	0.891794102357718	17.3343485779004
5	exm490664	141244356	1	4.46954	0.0345042797519223	1.37816099757324	1.01849902561708	1.86481154549849
3	exm295029	19961330	1	4.46876	0.0345200351222389	0.727406362180458	0.540230164326425	0.979444210833638
11	exm-rs4938303	116584987	0.9986	4.46798	0.0345357980139558	0.727180901156447	0.54012753034574	0.979023140359619
12	exm1025647	89744773	1	4.46608	0.0345742263003362	1.41155227063167	1.01993612215817	1.95353392181989
17	exm1340905	56693677	1	4.46525	0.034591027421319	2.12501742002159	1.01092929309389	4.46687920336661
1	exm2264861	77865140	0.9986	4.46236	0.0346495943462531	1.34792988898666	1.01896764294258	1.78309389724752
20	exm-rs397020	1205886	1	4.45841	0.0347298103098182	1.36958804836739	1.01804080416311	1.84253068694315
15	exm2272244	51696003	0.9986	4.45817	0.0347346904441616	0.681983373819241	0.478097783222812	0.97281631182364
19	exm1494026	50865535	0.9648	4.45802	0.0347377408922342	1.33773782892591	1.01869255881701	1.756705183964
7	exm-rs17144465	21504427	1	4.45781	0.034742011990137	1.38000897117578	1.02104845864457	1.86518454510631
19	exm1434402	14165598	1	4.45711	0.0347562529493113	0.412928840457784	0.179214834510663	0.951429203655936
18	exm1377645	19154143	0.9986	4.45637	0.0347713143147312	0.724386637096807	0.535486285535636	0.979934055389989
2	exm264089	218674697	1	4.45517	0.0347957526589656	1.33465122094584	1.01793900517273	1.74988487489997
21	exm1576261	45670770	1	4.45405	0.0348185779846353	0.540305801843933	0.302090088439688	0.966368545932943
9	exm-rs7044355	8196511	1	4.44925	0.0349165782945307	0.73753627908381	0.554598971661888	0.980816393032221
11	exm897214	26700310	1	4.44877	0.0349263941774006	0.376634521777228	0.148678354649777	0.954087397590371
14	exm2267688	101002149	0.9887	4.44773	0.03494767182465	1.45886684381684	1.0197321553311	2.08710930302778
16	exm2272450	73495661	1	4.44714	0.0349597488237981	0.753301298803682	0.578266756696453	0.981316736969526
9	exm-rs7865146	130619637	1	4.44697	0.0349632294470206	0.73130841490195	0.546085348237458	0.979356064821293
3	exm317211	50222926	0.9986	4.44645	0.0349738783090465	1.69628404040338	1.02110972339002	2.81786639199069
12	exm-rs16944514	115041895	1	4.44407	0.0350226606386012	0.720788159290773	0.530386124976086	0.979532364779481
1	exm140504	204120952	1	4.44346	0.0350351751256252	0.689140575829089	0.486674381829115	0.975836721606613
12	exm-rs10876993	58062667	0.9986	4.44089	0.035087951476709	1.37116398061037	1.0186518119296	1.84566565307716
19	exm2268190	34556604	1	4.43834	0.0351403993026059	0.732149903342201	0.547939718950457	0.978289148285783
7	exm-rs10242744	11579793	1	4.43231	0.0352647494576308	0.699338773254498	0.501806847132712	0.974617687759487
1	exm32381	24718079	0.9986	4.42925	0.0353280284878314	1.36117731763594	1.01618965495629	1.82328532967231
5	exm2257179	25696285	1	4.42901	0.0353329965695966	0.745626853722953	0.566821975922682	0.980826201245192
2	exm265752	219508988	1	4.42849	0.0353437632540576	0.730029744338941	0.544014161660978	0.97964991571617
1	exm100588	152323132	1	4.42719	0.035370694982788	0.743081165491378	0.562401090205404	0.98179769999696
12	exm1050775	129189941	1	4.42383	0.0354404026382004	1.42935029233045	1.01811206951366	2.0067168928523
3	exm2041695	151545858	1	4.42353	0.0354466335207158	0.452489826032953	0.212726069423703	0.9624915423766
17	exm1277805	3352294	1	4.4207	0.0355054679400912	1.33768432048293	1.01687073015982	1.759711719684
3	exm343603	122646828	1	4.41973	0.035525657303167	1.67821377731693	1.02466937542956	2.74862283783128
19	exm1505733	55174498	0.9972	4.41841	0.0355531507829614	0.728738734572155	0.541804523686498	0.980179069529328
19	exm2272802	54603419	1	4.41695	0.0355835861670389	0.712639212471331	0.519073389617003	0.978386982092221
1	exm79176	108185309	1	4.41644	0.0355942241283286	1.39084294696547	1.01769472912578	1.90079078078845
2	exm-rs673548	21237544	0.9986	4.41312	0.0356635565548453	1.39023111068266	1.01618965495629	1.9019315974677
3	exm2265446	50224225	0.9986	4.41164	0.035694509302024	0.728636718290621	0.541327945430841	0.980757545814073
3	exm286294	3887508	1	4.40933	0.0357428768711284	0.355980259681642	0.131852685308552	0.961087330049164
1	exm63220	57340727	1	4.40751	0.0357810329515902	1.45172136412167	1.01718600895186	2.07186672413542
11	exm-rs2852894	102155474	1	4.40671	0.0357978183376805	0.502419425082783	0.262913552120337	0.960097919732998
16	exm1261961	81242102	1	4.40579	0.0358171317184001	1.32467878018737	1.01599659726291	1.72714542096503
12	exm1045224	122326812	0.9986	4.40214	0.0358938629640983	1.36127260338313	1.01756243741014	1.82108048862125
2	exm-rs6435957	217878209	0.9986	4.39882	0.0359638062631703	0.737897760416255	0.555059479892846	0.980963526525912
8	exm681762	10555301	1	4.39588	0.0360258630838983	1.86317123318172	1.01575278733793	3.41760495434902
13	exm2267529	58331407	1	4.39448	0.0360554533296709	0.741366629051093	0.559903965577063	0.981630808574133
6	exm-rs638383	31908224	1	4.39212	0.0361053916240917	3.24384709359847	0.940352945739429	11.1898822558158
19	exm1462015	38817359	0.9986	4.39151	0.0361183111737239	1.44900918185154	1.01774561513438	2.06303871443741
19	exm1423251	9646898	1	4.39098	0.0361295402845264	0.66093485447568	0.448153263072144	0.974754143787473
4	exm2264093	60960273	1	4.38929	0.0361653707253159	1.37751341409842	1.01708429543673	1.86565089953446
7	exm607496	19184732	1	4.3881	0.0361906227570824	0.498630469326239	0.258996689297353	0.959982714895059
6	exm542376	36336764	0.9986	4.38785	0.0361959301511911	5.85555041314394	0.742382997386234	46.1856895451388
15	exm2267752	27812011	1	4.38763	0.0362006013319081	0.672549206948034	0.463916824670507	0.975007612814403
10	exm-rs1480597	45161109	0.9986	4.38663	0.0362218419253369	0.511754633631025	0.271020720937892	0.966320228713587
3	exm367997	183861243	1	4.38573	0.036240969612963	0.75098470019657	0.572816418593994	0.984570277007149
21	exm2272958	18741831	0.9986	4.38424	0.0362726598071212	0.74685068503043	0.566816307731264	0.984068274187476
5	exm443595	7520881	1	4.3807	0.0363480669826939	2.03671863386663	1.00791112891155	4.1157044078426
4	exm2264051	32501462	1	4.38048	0.0363527587170119	0.726257967598837	0.537836859465327	0.980679088348749
22	exm1617276	45821887	1	4.38022	0.0363583043112637	0.744799667088834	0.563966740481728	0.983605870771922
11	exm930834	66329639	1	4.37657	0.0364362494732377	0.528326930679497	0.288586618690817	0.967219324541048
12	exm998298	48596579	1	4.37628	0.0364424498732039	0.358058105459069	0.132814747188369	0.965306124971073
19	exm1455425	35719106	0.9986	4.37623	0.0364435190193166	1.34784901561955	1.01627095338058	1.78761083632611
11	exm-rs1004446	2170143	0.9986	4.37579	0.036452928921154	0.708772980840162	0.513446213493672	0.978416334141962
10	exm850297	102770082	1	4.37542	0.0364608437619327	1.47067282476805	1.01570200096823	2.12944205628172
1	exm2265098	247259684	0.9986	4.37535	0.0364623413666118	0.70565417401827	0.507946069215985	0.980316304205265
20	exm1525055	9543622	1	4.3753	0.0364634111236664	1.34807816942973	1.01486946671313	1.79067026592303
17	exm-rs9303542	46411500	0.9986	4.37438	0.0364831005188886	1.34201202632047	1.01620997895263	1.7722678541742
3	exm2255836	171780763	0.9986	4.37336	0.0365049430773612	1.3335039143084	1.01572231521139	1.75069000710864
17	exm1342297	58525018	1	4.373	0.0365126554839986	0.401338527335244	0.167496972919953	0.961644922386739
14	exm1095391	31583512	1	4.37133	0.0365484547991805	1.97013092513312	1.00674262986249	3.85542019085456
6	exm585841	150210685	1	4.37126	0.0365499561714811	0.751420397662735	0.573234727243649	0.984993733262833
5	exm-rs13188386	42473555	0.9986	4.3712	0.0365512431134173	0.605228019634123	0.376785205720718	0.972164743194583
17	exm1300238	18057167	0.9986	4.36903	0.0365978194135194	0.712731861591015	0.518103629386831	0.980473167362656
3	exm322682	52740182	1	4.36893	0.0365999672839779	0.728644004694236	0.540500346948615	0.982278898754026
1	exm73750	89846152	1	4.36825	0.0366145763036166	0.454144431716389	0.213518884123026	0.965953096786159
14	exm-rs7140150	52010799	1	4.36512	0.0366818995334286	1.37418386201925	1.01615916972392	1.85833328003992
12	exm982927	9833628	1	4.36393	0.0367075292605924	1.35639439635783	1.01570200096823	1.81138183725805
17	exm2260619	12205234	1	4.35772	0.0368415822494764	0.743110889332471	0.561906394943863	0.982750505802065
7	exm-rs1079866	41470093	1	4.35508	0.0368987261562391	0.619551159129344	0.3953436074261	0.970911459217826
1	exm2268793	183808474	0.9972	4.35466	0.0369078257866771	0.730409458523129	0.543187888262122	0.982170854017733
7	exm-rs4721135	1912222	1	4.35161	0.0369739769750729	0.748188744963	0.568485199745151	0.98469827946314
7	exm-rs38855	116358044	1	4.34762	0.0370607032659399	0.728039481082344	0.540294995835957	0.981032196376186
6	exm-rs7747738	31230924	1	4.34748	0.0370637501597709	2.40909220953345	0.985476498459945	5.88919902822839
6	exm559126	69666684	1	4.34659	0.0370831258353095	0.490240103867143	0.25018866143045	0.960626118830288
17	exm1326613	41244936	0.9986	4.34647	0.037085739097434	1.35490318283964	1.01384496601169	1.81071174995206
11	exm967557	124857708	0.9986	4.34625	0.0370905305789511	1.5918868328463	1.01454476043956	2.49779913964081
2	exm2261011	121264471	1	4.34606	0.0370946691984027	0.697690279737089	0.498331380780179	0.976793510343693
15	exm1190101	91354521	1	4.34399	0.0371397897200794	0.258810278796892	0.0673454456860621	0.99462449998666
1	exm18664	14105139	1	4.34159	0.0371921753377098	0.716426227021221	0.522510604319915	0.982308367563019
2	exm275425	233349588	1	4.3408	0.0372094358625809	3.94137639051579	0.882646939810838	17.5998433247211
4	exm2265884	155120463	1	4.33955	0.0372367639628999	1.38125153832118	1.01622014110323	1.87742282759416
12	exm1003221	51723499	1	4.33827	0.0372647697247429	0.637213827992986	0.417913836700925	0.9715913351681
15	exm2252091	29443474	0.9972	4.33649	0.0373037519166458	0.745425561648101	0.564847215188591	0.983733747846952
6	exm2257962	86228109	0.9986	4.334	0.0373583548714328	0.720571955275209	0.529490529416284	0.980610443215172
1	exm2273337	155106697	0.9986	4.33243	0.0373928262725246	1.43592609008313	1.01478828040329	2.03185668867052
16	exm2267896	60598579	1	4.3296	0.0374550468100107	0.761541964867891	0.588069582793927	0.98618629703566
15	exm1174876	73027478	1	4.32899	0.037468472507246	1.34817253820446	1.01325710642717	1.79377080667753
19	exm2268214	4539086	1	4.32713	0.0375094410117895	0.519234327311838	0.278906131502249	0.966658499987656
7	exm2270602	37524894	1	4.32689	0.0375147306878349	1.33378397953622	1.01379427503068	1.75477387067869
16	exm1225457	22319517	1	4.32558	0.0375436172811288	3.84025972104021	0.873148180877939	16.8901396670326
20	exm1551123	52193660	0.9986	4.32461	0.0375650216060659	0.587076584518889	0.353366329332829	0.975358678743092
3	exm2255896	191114266	0.9986	4.3244	0.0375696572154125	0.742405269210232	0.56015037752857	0.98396003263071
16	exm2272334	2982708	1	4.32308	0.0375988090581824	0.724010053965616	0.533103334632718	0.983291167248524
5	exm2270016	16537473	1	4.32255	0.037610520632057	0.749079619534746	0.569150716680341	0.985900344474645
8	exm724818	143396446	0.9958	4.32105	0.0376436873168116	0.721119798115128	0.529464055551665	0.982151210797085
7	exm-rs7787531	129023597	1	4.32075	0.037650324330297	0.434638772899514	0.195929574126909	0.964187019073016
6	exm-rs972275	127391844	0.9986	4.32073	0.037650766841454	0.754296313083051	0.577550150305933	0.985121790771714
12	exm1032460	105546172	1	4.3199	0.0376691358609241	0.381536026081197	0.150458196123314	0.967519209011347
9	exm-rs10990303	98410405	0.9986	4.3183	0.0377045725215341	1.33427757091742	1.01362194465242	1.7563890054878
10	exm2264389	68750412	0.9986	4.3182	0.0377067884722737	0.714380175260615	0.520039764571793	0.981336363500531
4	exm2256558	25419283	1	4.31716	0.0377298424509847	1.34123388502799	1.01397677442464	1.77411197151734
11	exm966051	124006972	1	4.31596	0.0377564615491036	2.28201768228269	0.990535077042603	5.25741783330535
11	exm966053	124006993	1	4.31596	0.0377564615491036	2.28201768228269	0.990535077042603	5.25741783330535
3	exm295046	19962044	1	4.31486	0.0377808796763732	0.584616033637769	0.350908420435322	0.973964912612782
1	exm6428	2938989	1	4.31342	0.0378128702375	0.535047366762788	0.293881104470726	0.974120759466216
22	exm1594967	25144912	1	4.31302	0.0378217615409105	1.33163831505256	1.01378413713862	1.74916756915899
15	exm-rs1568679	37349802	0.9986	4.3087	0.0379179273379115	1.4750029650601	1.0144534555199	2.14465778744608
1	exm2250809	22537071	0.9986	4.30747	0.0379453547154797	1.39305614627833	1.01330777054908	1.91510030528539
11	exm936319	69933891	1	4.30715	0.0379524937009456	0.401438874509952	0.166681578871758	0.966822845901661
3	exm2238792	150264428	0.9986	4.30706	0.0379545017942057	0.717092813326938	0.524395032430884	0.980610443215172
1	exm2249987	15546761	1	4.306	0.037978161050741	0.710746111107207	0.514093563467514	0.982622756540192
17	exm1329566	42987524	1	4.30493	0.0380020591837872	0.716440555689047	0.521837000208406	0.98362554308606
20	exm2268332	20848968	1	4.30461	0.0380092093500445	1.36578588105422	1.01362194465242	1.84028417015896
9	exm2271168	13185149	1	4.30435	0.0380150198982885	0.738857651298685	0.554294026095192	0.984885389911167
13	exm1055419	20398669	0.9986	4.30397	0.0380235139126572	1.55802656810168	1.01404775528315	2.39384294166907
8	exm705881	72975801	1	4.30357	0.038032457129276	0.601619556135906	0.371725351428554	0.973692240613112
1	exm163935	241929542	1	4.30207	0.0380660138304755	0.383663274657177	0.151049149764518	0.974510485710054
9	exm756272	79324179	1	4.30015	0.0381090116940372	1.37778894433334	1.01307473656179	1.87380289589465
4	exm382553	2306259	1	4.29946	0.0381244764826302	0.463902907374528	0.222119445280144	0.968864995817019
6	exm537448	33037626	1	4.29937	0.0381264941138379	1.4954243309785	1.0129126575706	2.20778555087473
1	exm-rs11163585	83311835	1	4.29879	0.038139499310917	0.66117283385701	0.448050199674382	0.975670843463981
2	exm2255472	71305456	1	4.29673	0.0381857277799972	0.75192401802315	0.573911543464833	0.985151344868747
2	exm-rs6544366	21204025	1	4.29398	0.0382475320949077	1.38151400104663	1.01161695879304	1.8866825080412
11	exm2267202	86414027	0.9986	4.29291	0.0382716079191414	1.32250808744243	1.0129126575706	1.72671368857859
5	exm442673	2749057	1	4.28977	0.0383423520936306	2.16853104383222	0.995052280487871	4.72590936202712
1	exm-rs4551624	200151824	1	4.28965	0.0383450584105606	0.667003490464497	0.454203474330198	0.979502979249323
1	exm2268753	144894611	1	4.28283	0.0384991969895662	0.715123517113649	0.520763122461814	0.9820235394385
13	exm2271996	114007887	1	4.28028	0.0385569961693348	0.735805103755675	0.549234383790795	0.985752470513799
12	exm2271808	125427751	1	4.27814	0.0386055723570473	0.761557195859498	0.587511181972659	0.987163104909843
3	exm2265433	30193577	0.9986	4.27744	0.0386214756874982	0.735246104323512	0.548910431079805	0.984826298560531
22	exm1599548	30793137	1	4.2771	0.0386292026405151	1.31815100389578	1.01173836011203	1.71736304322696
6	exm2257591	150211100	1	4.27143	0.0387583001273946	0.74685068503043	0.564920650099731	0.987360557275403
6	exm2270405	131505531	1	4.26956	0.0388009763903652	0.742650303377485	0.559193338884244	0.98628492059646
8	exm-rs16901004	126971002	1	4.26888	0.0388165072455526	0.710057021641854	0.512107866179445	0.984530894983715
6	exm-rs2395148	32321554	1	4.26863	0.0388222187574993	3.89841476503411	0.873392696599189	17.4008664333349
6	exm559377	70733547	1	4.26629	0.0388757212567125	0.701278627113649	0.501315317311473	0.981002765851754
2	exm2269097	87405001	1	4.26573	0.0388885367361814	1.42213604728377	1.01220386681601	1.99806657401684
6	exm-rs3893259	29934454	1	4.26448	0.0389171587010045	2.75131780853231	0.948977680135705	7.97674154197659
7	exm-rs12718597	50428428	1	4.26284	0.0389547442281602	0.727711937018798	0.537428258740076	0.985368102007029
8	exm-rs2100347	64499604	0.9986	4.26246	0.0389634585007206	1.477276219583	1.01141465563227	2.15773702739218
7	exm-rs7802599	149441318	1	4.26006	0.0390185432632394	0.73454795219917	0.547895885526302	0.984786906296439
12	exm2267438	54767443	0.9986	4.25836	0.0390576110475821	0.718549990272185	0.524610078475607	0.984186369465953
17	exm-rs4640244	21284223	1	4.25704	0.0390879743268013	0.695099693374564	0.491821221234418	0.982386955375894
12	exm-rs2669010	77009060	1	4.2527	0.0391879797393689	0.703392655798323	0.502178321628202	0.985220307876565
12	exm994586	40702911	1	4.25074	0.039233231405092	0.69695111986451	0.493520934767619	0.984225737708091
8	exm684969	17612694	1	4.24937	0.0392648939380295	3.87726496831759	0.870523956292809	17.2691211147856
3	exm286923	5244678	1	4.24928	0.0392669748964442	2.5659274699727	0.967596613644212	6.80453975188103
10	exm-rs10887741	89443310	1	4.2492	0.0392688247343743	1.33143858428548	1.01058563555933	1.75414226578095
19	exm1951690	55858647	1	4.24049	0.0394707736309254	3.21426912811581	0.92695523941757	11.1456579440124
5	exm443078	5460619	0.9944	4.23483	0.039602589440996	1.63560047512821	1.0074475964129	2.6554124738248
19	exm1423418	9868278	0.9986	4.23482	0.0396028227393995	1.32835322716808	1.0115663792096	1.74432907939451
19	exm1423426	9868404	0.9986	4.23482	0.0396028227393995	1.32835322716808	1.0115663792096	1.74432907939451
19	exm1513032	57839150	0.9986	4.23347	0.0396343312648997	1.37751341409842	1.0115866107395	1.87580893803441
19	exm1513049	57839567	0.9986	4.23347	0.0396343312648997	1.37751341409842	1.0115866107395	1.87580893803441
17	exm1327945	42248346	1	4.23215	0.0396651650335636	1.65398908925711	1.00662182799517	2.71765669553154
14	exm-rs2039485	32353250	1	4.23119	0.039687605399995	0.728724159943211	0.537766945218121	0.987479047651556
6	exm2264167	26624822	1	4.23097	0.0396927498598234	1.33487813094021	1.01153603267342	1.76157800306231
8	exm2266699	140318368	0.9972	4.23071	0.0396988305780693	1.32302396618635	1.00968661446742	1.73359970313834
1	exm32299	24671418	1	4.23063	0.0397007017649313	0.271142707707279	0.0686777502828498	1.07048305513865
3	exm-rs6800541	38774832	1	4.23003	0.0397147386164978	0.71430874081487	0.517787682546488	0.985407517519414
2	exm175467	21225281	0.9986	4.22709	0.0397835945030733	1.38825838347329	1.00946450784486	1.90919177871688
2	exm175699	21231524	0.9986	4.22709	0.0397835945030733	1.38825838347329	1.00946450784486	1.90919177871688
3	exm335586	108081277	1	4.22634	0.0398011798260988	1.86903078553671	1.00080032008535	3.49051747897272
8	exm2270923	128491792	1	4.22632	0.0398016488796846	0.744405027853912	0.560167182291966	0.989238325649286
11	exm906387	48239182	0.9986	4.22387	0.0398591518440172	0.646262183969178	0.425074853365553	0.982553975354604
2	exm2269011	4050728	0.9986	4.22358	0.0398659640852231	0.741114607243351	0.555725951071448	0.988358295211093
9	exm2266897	27750375	1	4.22325	0.0398737174320739	0.51050236942867	0.267055173395147	0.975885514662509
6	exm-rs2018501	32856208	0.9958	4.22178	0.0399082742968826	0.747642766485568	0.564852863688985	0.98958461966118
5	exm461095	74017499	0.9986	4.21507	0.0400664130843848	0.554266312086743	0.315038634018291	0.975163626513216
19	exm1510859	56487603	1	4.21488	0.0400709004966803	0.734827133462086	0.546642639462868	0.987795091511126
7	exm628168	75687396	1	4.21295	0.040116513062296	0.452679911675077	0.210497816254794	0.973497521637536
14	exm1084651	20852029	1	4.21187	0.0401420609679207	1.36327514561804	1.01041385060342	1.83934586452045
6	exm576526	126332554	1	4.21123	0.04015720852507	0.386288801058748	0.152355297842518	0.979424622145309
10	exm827328	63450379	1	4.21105	0.0401614698563598	1.43456260805406	1.01096973107437	2.03561910270447
3	exm-rs3892715	194758010	1	4.21055	0.0401733093781914	0.761922831058938	0.586384242711158	0.990020132699674
13	exm2271944	58004699	1	4.20483	0.0403090144864607	0.747620337539009	0.56635170887049	0.986916344979892
10	exm812161	16982061	1	4.1994	0.0404382847010412	0.713195287898282	0.515122779467377	0.987429674933502
7	exm620595	48313881	1	4.19861	0.0404571282029235	1.735299463594	1.00269362129637	3.00317481271738
2	exm2269156	153331400	1	4.19469	0.0405507665854549	1.33475799731452	1.00961593887808	1.76462817064183
7	exm607622	20193979	1	4.19394	0.0405687080082945	1.70632169821475	1.00684330915936	2.89171571794777
5	exm-rs6859219	55438580	1	4.19234	0.0406070109036721	0.557456949085995	0.318061664970332	0.97703773924862
4	exm-rs7689420	145568352	0.9986	4.18848	0.0406995730151357	1.45799178625407	1.00847571721371	2.10785322363855
19	exm1503916	54759361	0.9986	4.18303	0.0408306404312596	0.630690517693896	0.404602570937108	0.983114190766781
4	exm-rs3816587	25417244	0.9986	4.18144	0.0408689619049228	1.33099928204152	1.00927272780805	1.75528282889656
10	exm2259638	79026227	1	4.1799	0.0409061143075437	0.738724668890227	0.55197087322166	0.988654847180227
3	exm2263997	88374655	0.9986	4.1794	0.0409181844014356	1.42111247785894	1.00675269733913	2.00599460479053
8	exm716433	113484935	1	4.17763	0.0409609425969993	2.5504249695233	0.9602419452226	6.77405585595462
10	exm827800	64927823	1	4.1755	0.0410124595910255	0.658428067939591	0.439863863975317	0.985594762735475
2	exm251003	185801559	1	4.17437	0.0410398178239838	0.367305996646239	0.135058130085019	0.998930572245881
2	exm251004	185801597	1	4.17437	0.0410398178239838	0.367305996646239	0.135058130085019	0.998930572245881
1	exm65852	64643277	1	4.17435	0.0410403022130758	0.744635829184905	0.560761274318343	0.988813044611233
1	exm2268723	91279915	1	4.17364	0.0410575019164868	0.759503764810053	0.582404532312478	0.990455837406067
3	exm332425	97806305	0.9986	4.17267	0.0410810123401336	1.69876242388207	1.00424900151765	2.87358391039731
10	exm2271332	96500106	1	4.17063	0.0411305030911884	0.672892294523473	0.458855469394795	0.986778186362923
16	exm1198038	722331	0.9986	4.1696	0.0411555148548232	0.663776355663491	0.446864438472754	0.985969359914271
5	exm491046	141358390	1	4.16663	0.0412277256391979	0.409851655749432	0.180361880340222	0.931331496590595
3	exm329928	72799703	0.9986	4.16558	0.0412532865344816	1.58589671794779	1.0053643368059	2.5016487137271
7	exm638892	99457605	0.9986	4.16553	0.0412545041350956	0.408595340596761	0.169990963368606	0.982111925534364
11	exm887180	6913290	1	4.16445	0.0412808135240427	0.736011158030979	0.547326370004758	0.989733068487513
2	exm2261049	135911422	0.9986	4.16256	0.0413268973712466	0.723792883526621	0.5309061581532	0.98675845099655
5	exm2256905	127294777	0.9986	4.161	0.0413649755421312	0.719520687832481	0.523734710780022	0.98848679014146
7	exm-rs10270308	105671267	0.9986	4.1586	0.0414236293257169	1.55552016352412	1.00670236096268	2.40355766461799
8	exm-rs2469997	120353267	1	4.15602	0.0414867795969718	0.560200793331225	0.321088016093043	0.977379762307901
19	exm1451991	31768639	1	4.15484	0.0415156959779932	1.77638428881371	0.997094229945958	3.16476878748401
16	exm1258471	74671866	1	4.15459	0.0415218250476454	0.420277530089599	0.180883880100743	0.976490751285565
1	exm83523	111857208	1	4.1542	0.0415313882945478	0.403366379407681	0.167956543950543	0.968729364212039
16	exm-rs4788084	28539848	1	4.15105	0.0416087147806685	0.733278282822542	0.542520177885622	0.991099842979518
4	exm2269881	174447389	1	4.14979	0.041639687714694	0.759518955037251	0.581810782553374	0.991506277228468
14	exm-rs7155603	75960536	1	4.1472	0.0417034303994353	1.34069749875839	1.00874804241961	1.78186398682631
20	exm2272872	4391844	1	4.14606	0.0417315195121257	1.36097315635077	1.00829420792094	1.83699300796331
11	exm907974	55563336	0.9972	4.14586	0.0417364494759543	0.65669867726648	0.438541864352305	0.983389501281869
12	exm2251118	62381413	0.9986	4.14554	0.041744338690964	1.36368418951524	1.00725619955286	1.84621943583634
12	exm988321	19427764	1	4.14324	0.0418010885489429	3.82038040453692	0.857494940715226	17.0208659460963
12	exm988322	19427766	1	4.14324	0.0418010885489429	3.82038040453692	0.857494940715226	17.0208659460963
14	exm1106928	64518321	1	4.14263	0.041816153195234	1.59861878971947	1.00331548409912	2.54713704248151
14	exm1106987	64519709	1	4.14263	0.041816153195234	1.59861878971947	1.00331548409912	2.54713704248151
5	exm2270250	140902116	1	4.14088	0.0418594031107969	0.743698178883872	0.558293761962378	0.990683668448236
4	exm404085	71115060	0.9986	4.13915	0.0419022049468655	0.480652847605091	0.234877776532154	0.983605870771922
6	exm-rs2844586	31318024	1	4.1379	0.0419331597476719	1.9484418463331	0.990376604108449	3.83327680472928
12	exm1051245	130841638	1	4.13528	0.0419981190069919	3.13462641150536	0.910173534863072	10.7957225986624
8	exm2270996	91284182	1	4.13402	0.0420293966059594	0.41747108273508	0.177559413878302	0.981552281250582
3	exm329578	69299233	0.9986	4.13336	0.0420457898790629	1.3939619271203	1.00713533606087	1.92936319944939
3	exm317799	50339622	1	4.12944	0.0421432945709705	0.266646891395228	0.0692030736802694	1.02741917243786
22	exm1617260	45813687	0.9986	4.12746	0.0421926346958139	0.695788182817047	0.489877460384918	0.988259464323198
9	exm-rs2814707	27536397	1	4.12578	0.0422345466568747	0.61850500192225	0.388473625309578	0.984747515608006
11	exm968247	125766173	1	4.12446	0.0422675081813874	2.16333280970313	0.982426251640029	4.76367771918861
2	exm-rs6754295	21206183	1	4.12428	0.0422720050292566	1.3684107089743	1.00530401675531	1.86268687163083
13	exm1055422	20398742	0.9986	4.12426	0.0422725047100605	1.54527208246445	1.00494217244516	2.37612260119804
19	exm1495617	51359543	0.9972	4.12281	0.0423087481151433	0.53835881432619	0.293170772046805	0.988605415673666
9	exm2266874	128369224	1	4.12035	0.0423703116610408	0.766638427582057	0.592283425130566	0.992319645811338
17	exm1355011	73627539	1	4.11992	0.042381082433521	1.34050981424678	1.00695406801499	1.78455663388332
8	exm691821	27324822	0.993	4.11928	0.042397118680795	0.746843216560922	0.562440459659633	0.991704598315361
7	exm666468	143097100	0.9986	4.1181	0.0424267022357933	0.267116603149179	0.0693242850882577	1.02924960716841
10	exm863675	127441439	1	4.11673	0.0424610764689816	0.456270246125678	0.210672601968323	0.988180406728398
12	exm-rs522958	28228567	0.9972	4.11661	0.0424640887449171	0.749836572147198	0.566833312475566	0.991922797328002
6	exm-rs2523442	29417817	1	4.11656	0.0424653439261917	1.71076390699908	0.999630068441559	2.92779622971283
1	exm-rs525410	183176430	0.9986	4.11582	0.0424839251699781	0.761701905473689	0.584037550161036	0.993401863926997
17	exm1348563	66538239	0.9986	4.11444	0.0425185995145942	0.768726522626962	0.595139170968284	0.992945004155394
3	exm324960	56653424	1	4.11436	0.0425206105336648	0.409724621427487	0.170089586725368	0.986965692030807
3	exm324962	56653427	1	4.11436	0.0425206105336648	0.409724621427487	0.170089586725368	0.986965692030807
7	exm2266370	8797321	1	4.11359	0.0425399717060038	0.74818126311296	0.564728609727411	0.99121878209688
14	exm2272165	40388314	0.9986	4.11319	0.0425500331154982	1.43212592338917	1.00532412303671	2.0401431969991
22	exm1599648	30824621	1	4.10904	0.0426545679894661	0.219693914304557	0.0443594284916202	1.08805315180234
2	exm2269208	206830563	1	4.10705	0.0427047900975616	1.31020026555708	1.00723605463032	1.70427534023724
6	exm-rs4895441	135426573	1	4.10627	0.0427244921019074	1.48960353401962	1.00404817180099	2.20999444068644
16	exm2267910	77132938	0.9986	4.10618	0.0427267660250122	0.738672959973238	0.55028442393295	0.991545938272772
1	exm49053	40705726	1	4.10303	0.0428064335560986	1.62007103978181	0.999780024198225	2.62520765609869
1	exm-rs12027135	25775733	0.9986	4.10269	0.0428150419257103	0.753904180963435	0.572610241797351	0.992597534214726
1	exm2264954	220565331	1	4.10167	0.0428408779580855	1.36984829481921	1.00545482366806	1.86630399163374
12	exm2267384	97416064	0.9986	4.10119	0.0428530417629544	0.761846642585319	0.585142424908583	0.991902959070438
2	exm2263954	153357383	1	4.10062	0.0428674909982543	1.33630721496392	1.00658156392733	1.77405874895654
10	exm864774	129350856	0.9986	4.09932	0.0429004645642907	0.489612997967589	0.244473099161409	0.980551608353643
20	exm2264699	18968197	0.9986	4.09917	0.0429042709224034	0.744591152375471	0.559070329881176	0.991674847623674
9	exm756186	79322068	1	4.09905	0.0429073162645898	1.36778138480383	1.00523364793708	1.86106703878197
10	exm-rs10761779	65274927	1	4.09797	0.0429347345752001	0.66272178985997	0.444120214419443	0.988921820028679
7	exm2270627	68225416	1	4.09749	0.0429469264044503	0.765152590760273	0.589919023386067	0.992428806976131
6	exm-rs1247351	161363919	0.9986	4.09635	0.042975896592264	1.34397279489166	1.0060783989471	1.79535001973924
20	exm2260909	17603728	1	4.09506	0.0430087034332806	1.57148337793091	1.00192184438021	2.46482300088069
8	exm2271029	10465063	1	4.09413	0.0430323712140564	0.268114808574717	0.0695798684423197	1.03312687037827
20	exm1519005	1459060	0.9986	4.09366	0.0430443375604839	0.510282900598996	0.26537801440079	0.981208798065208
2	exm200681	71305456	0.9986	4.08964	0.0431468311006018	0.756464253007299	0.576915194430353	0.991883121209636
11	exm-rs4353250	18323517	1	4.08929	0.0431557668055787	0.665444526995424	0.448000916863022	0.98843736703754
17	exm2268010	54167604	1	4.08196	0.0433433539182102	0.688203981674347	0.478633552714932	0.989535141667158
9	exm793296	136277482	0.9986	4.08103	0.0433672154328888	0.363193328896282	0.133000818053647	0.991793855745733
9	exm-rs668853	85311147	0.9986	4.07956	0.0434049602072765	0.742219691091161	0.554465883879862	0.993550885382916
6	exm546642	42110171	1	4.07906	0.0434178064405941	0.735871329195113	0.546303826069406	0.99121878209688
13	exm1071994	73350079	1	4.07878	0.0434250020781515	0.730526333386233	0.538175803442933	0.991625265120866
6	exm517095	12296255	1	4.07863	0.0434288574000043	0.647186999978104	0.425096107639574	0.985318834833618
11	exm875622	1262312	0.9915	4.0785	0.0434321989701901	1.4413641621848	1.0051029760567	2.06698288386473
3	exm294714	17349498	1	4.0766	0.0434810681797037	0.268842385126899	0.0697672902577545	1.03596151969922
7	exm2270586	19999873	0.9986	4.07075	0.0436318974795476	0.743690741939268	0.555981643813763	0.99478365263853
15	exm1186739	89398553	0.9986	4.07019	0.0436463646795752	0.675791961205388	0.461912407514544	0.988704281158425
16	exm-rs1395585	7594958	1	4.0695	0.0436641972772959	1.41367118782822	1.00270364828272	1.99307764633979
9	exm-rs7862326	87864354	1	4.06819	0.0436980744638622	0.739944570736154	0.551628757347143	0.992547905578742
6	exm-rs2140418	34975415	1	4.06797	0.043703766473891	1.41299278848693	1.0036667059788	1.98927450119508
19	exm1493986	50862768	1	4.06791	0.0437053189756452	3.77813310476302	0.848156591881686	16.8297810733722
7	exm-rs6943153	50791579	1	4.06774	0.0437097180457336	0.75701667352095	0.576886349391763	0.993391929958028
4	exm380424	1075407	1	4.06628	0.0437475174815031	1.84372872120862	0.988704281158425	3.43817222418284
11	exm-rs2373115	78091150	1	4.06479	0.0437861290808137	1.34178390366697	1.00456036696727	1.79222882693012
11	exm2271650	120142118	1	4.06475	0.0437871661279061	1.51064996709785	1.00409837546466	2.27274874539728
14	exm1105610	60932752	1	4.06461	0.0437907959962554	0.647782685991635	0.424985597018591	0.987370430930344
4	exm-rs17050782	140423134	1	4.06432	0.0437983160164976	0.685394975722247	0.474212379318947	0.990614323018563
1	exm100496	152286069	1	4.05915	0.0439326081179838	0.269580023365042	0.0699573156045702	1.03883511119561
17	exm1328065	42267949	1	4.05915	0.0439326081179838	0.269580023365042	0.0699573156045702	1.03883511119561
11	exm-rs11236683	75996547	1	4.05894	0.0439380720716158	0.720543132973448	0.523724236190552	0.991317908931349
13	exm-rs9536591	54581087	1	4.05869	0.043944577710726	0.712012365817337	0.511908183052376	0.990336989836575
12	exm1043174	120661977	1	4.05803	0.0439617574687868	0.66708353568597	0.450489729588225	0.987804969511431
3	exm331959	93779860	0.993	4.05743	0.0439773815638237	0.55955693270971	0.318854625342068	0.98196461979374
1	exm-rs164898	91569689	0.9986	4.05714	0.0439849353043604	0.741374042754452	0.554183178375115	0.991783937856765
16	exm1248828	67325711	1	4.05702	0.0439880613894713	3.7020251212971	0.84368169006145	16.2442662442
17	exm1309449	29298304	1	4.05627	0.0440076047193291	0.43376602637008	0.189721134144381	0.991744267292668
5	exm2266022	147877724	0.9986	4.05618	0.0440099505328718	0.75086455225663	0.567428800029921	0.993590628213182
1	exm2268980	230199398	1	4.05512	0.0440375889073913	1.51346239077986	1.00089039616752	2.28850782413957
11	exm944469	78279790	0.9986	4.05406	0.0440652455485905	1.33840686508547	1.00519343939534	1.782095644202
14	exm2251774	37341703	1	4.05354	0.0440788196399221	1.34115341340906	1.00493212307369	1.78988254431749
18	exm2272729	43948582	0.9986	4.05337	0.0440832582780543	1.33843363349046	1.00448000535242	1.78341488303688
3	exm355314	141162185	1	4.05305	0.0440916146377111	1.32780871397777	1.00596773640976	1.75261682567238
19	exm1461922	38795554	0.9986	4.05282	0.0440976218008978	1.3815692627119	1.00439965016624	1.90037265281244
6	exm2266209	71609384	0.9986	4.0513	0.044137342976028	0.756668525931215	0.576096556224946	0.99383905692253
4	exm-rs1490453	149321346	1	4.04916	0.0441933300487581	1.86490478840682	0.986156711890529	3.52669086757556
4	exm2265659	1535004	0.9986	4.04871	0.0442051125397031	0.775397095159553	0.604218132331938	0.995072181732492
9	exm2271207	98340320	1	4.0484	0.044213231290116	1.3031572840121	1.0051833875112	1.68946177182505
7	exm643865	100648117	0.9549	4.04796	0.0442247573724739	1.35695063208087	1.00262343519942	1.83651545186622
4	exm395955	40121562	1	4.04749	0.044237072817501	0.59779941961557	0.361566246383291	0.988368178843463
3	exm-rs13323983	109927376	0.9986	4.04738	0.044239955676931	1.90048667859235	0.988160643317899	3.65516048287075
5	exm499803	157098756	1	4.0472	0.0442446735098061	0.504473483767448	0.256368350382644	0.992696798931301
18	exm1380897	28986333	1	4.04552	0.0442887321612103	0.321946466617478	0.0998965628325613	1.03756850514675
11	exm930809	66328741	1	4.04391	0.0443309983701909	0.559361122052126	0.316054693397522	0.989960733273712
10	exm2267109	77504287	1	4.04337	0.0443451841206676	0.684614070650387	0.473601039748426	0.989653893009096
3	exm-rs3925004	68963500	0.9986	4.04283	0.0443593746493692	1.40020688401487	1.00335561752115	1.95400282622741
1	exm2263813	11400409	0.9986	4.04235	0.044371992465412	0.683615263413942	0.471634951721529	0.99088182499692
7	exm599475	2395043	0.9986	4.04201	0.0443809323708456	1.43571071732298	1.00171146288372	2.05776408972873
16	exm1200019	1129010	1	4.04179	0.0443867180258262	0.270314279163788	0.0701457541197194	1.04168542254359
16	exm1237275	31926619	1	4.04052	0.0444201325580993	2.28457497390283	0.997203916343893	5.23391728195261
16	exm2264611	31937596	1	4.04052	0.0444201325580993	2.28457497390283	0.997203916343893	5.23391728195261
8	exm679685	6794399	1	4.04051	0.0444203957696962	3.14848064010096	0.905724593350535	10.9447512123081
6	exm567443	97613299	1	4.03999	0.0444340850353592	3.11235601350662	0.903689003912379	10.719130046812
4	exm2264100	114611948	0.9986	4.03986	0.0444375080456086	1.48987168678877	0.998860649553146	2.22224956412871
2	exm257264	202430584	1	4.03983	0.0444382980104699	0.372074937538627	0.136243711586155	1.01611852417005
11	exm-rs7932813	7708281	1	4.03925	0.0444535735704483	0.644081505210543	0.417805193227646	0.99291521625209
1	exm98396	152129094	0.9986	4.03894	0.0444617403605022	0.731074433648178	0.537643273043566	0.99408754774682
22	exm1586111	19968971	0.9986	4.03407	0.0445902455114267	1.35862070824462	1.00394777200388	1.83859188729189
7	exm614365	36445856	1	4.031	0.0446714547784961	1.35250712534245	1.00365666936192	1.82262906508834
3	exm2255729	140120742	1	4.03037	0.0446881391196617	1.38459821488928	1.0048919265927	1.9077985772988
10	exm-rs7096169	104618695	1	4.0293	0.0447164910522909	0.760780803547114	0.581595552383866	0.995161742259011
4	exm429012	153874666	1	4.02871	0.0447321324607532	1.44234462313403	1.00107057265423	2.07813321928724
12	exm1028893	100200474	1	4.02721	0.0447719246988721	0.423814253967798	0.188786222873812	0.951438717995544
1	exm77949	100672060	1	4.02486	0.0448343408241775	0.437346277780842	0.192715552203913	0.992518129588217
12	exm2251094	57860046	1	4.02341	0.0448728986023697	3.75692198072459	0.843023874924456	16.7426607823134
8	exm-rs4243849	136713137	1	4.02339	0.0448734306778508	0.763081834381526	0.58425952660295	0.996625705769689
1	exm2264936	190551418	0.9986	4.01859	0.0450013211226102	0.750601795648429	0.566306402546058	0.994873187196263
1	exm112525	158368846	1	4.01849	0.0450039895847444	1.34061705932167	1.00300450450338	1.79187041700692
12	exm1003264	51739648	1	4.01841	0.0450061244744249	0.645267706150328	0.42149810390347	0.987844482500466
6	exm552382	46656191	1	4.01774	0.0450240083628752	3.10048949301923	0.896900812464569	10.7180581874012
1	exm70895	84864256	1	4.01728	0.0450362911861679	0.745127451049536	0.558835569645726	0.993531014563917
19	exm1494604	50967640	1	4.01656	0.0450555235594576	0.746985130253442	0.561226899383699	0.994226729746017
4	exm394953	38879949	0.9986	4.0159	0.0450731608331071	0.741010858460921	0.552666794860482	0.993531014563917
4	exm394963	38880046	0.9986	4.0159	0.0450731608331071	0.741010858460921	0.552666794860482	0.993531014563917
6	exm-rs987870	33042880	1	4.01559	0.0450814475165656	1.56657232476562	0.997732574501592	2.45972609438706
2	exm-rs7349332	219756383	0.9986	4.01428	0.045116483156741	0.660426130521592	0.440396421382982	0.990386507924009
10	exm2249292	59425399	1	4.01378	0.0451298630985759	0.746462423630926	0.560217599607118	0.994634446281391
6	exm2262013	10661262	0.9986	4.01228	0.0451700280037971	2.12068680321575	0.969436794828673	4.63905183754442
14	exm1094677	25102160	1	4.01128	0.0451968255211403	0.639844564560383	0.413652098594874	0.989733068487513
14	exm2272100	66277285	1	4.0081	0.0452821529665481	0.758266782088209	0.576955579907438	0.996555944411961
2	exm-rs2540226	39959060	1	4.00209	0.0454438801687085	0.718499693533272	0.519436868192394	0.993848995362792
2	exm185305	32713706	1	4.00178	0.0454522386543631	0.746499747685201	0.560183987559513	0.994773704851743
12	exm1002971	51457854	1	4.00096	0.0454743560054524	3.79471762133953	0.844973511038289	17.0418144919246
8	exm-rs977396	105992696	0.9986	4.0006	0.0454840696429864	1.43385984456723	1.0013108584248	2.05326251739309
8	exm705907	72984041	1	3.99689	0.0455843015011074	1.93606971883323	0.981071438448877	3.82064784052539
6	exm581605	138413333	0.9986	3.99491	0.0456378897197095	1.30961080807546	1.00341582066427	1.70924200446894
12	exm1027775	96374614	0.9986	3.99449	0.045649265447449	0.639192255838534	0.41253261898768	0.990396411838608
11	exm881219	4673788	1	3.99403	0.0456617280055177	0.479395185401277	0.23156376514326	0.992468504922364
21	exm1575730	45502844	1	3.99402	0.0456619989704987	0.332704689758182	0.107908676233686	1.02578687397485
16	exm-rs7359397	28885659	1	3.99305	0.0456882906271972	0.746559470053879	0.559047967515231	0.996964616121146
10	exm2266957	8392174	1	3.99252	0.0457026629091475	0.751157446542684	0.566697288804065	0.995659447546094
20	exm1550771	50769379	1	3.99179	0.0457224664928746	0.748787535443228	0.563296019218857	0.995370748169738
19	exm1476731	44352666	1	3.99074	0.0457509669554459	0.696324146037175	0.488810690722687	0.991942635982334
5	exm489278	140795128	0.9986	3.99059	0.04575503997781	2.74151311574579	0.924927428706439	8.12592851129693
22	exm1617795	46643023	1	3.98999	0.0457713358880919	0.470513795241866	0.223500863813192	0.990515266539168
11	exm957593	116649765	0.9986	3.98905	0.0457968784433829	0.611377910226891	0.377377223105742	0.990475646720908
11	exm2267208	90646272	0.9986	3.98602	0.0458793147046628	0.755602375122607	0.573143017024303	0.996147440223834
21	exm2268396	47695220	1	3.98582	0.0458847615399478	3.07298683791332	0.893472252236766	10.5691565488998
13	exm2272037	88623302	1	3.98565	0.0458893918856727	0.718959680517267	0.519525179966275	0.994962729812468
11	exm-rs3925584	30760335	1	3.98564	0.0458896642742829	0.763219201474382	0.584756358324131	0.996147440223834
14	exm1084682	20852817	0.9986	3.98443	0.0459226358742412	1.34650184030385	1.00195190248642	1.80955326518676
6	exm2266160	17494348	0.9986	3.98229	0.0459810104129269	1.33041377117926	1.00128081954964	1.76773665088237
1	exm2268957	184410702	1	3.98136	0.0460064031563126	1.36491205774363	1.0013108584248	1.86056461851129
11	exm-rs12272004	116603724	0.9986	3.97935	0.0460613347430458	1.50150809544729	0.99791218252924	2.25922085631499
12	exm1053818	133220526	0.9986	3.97932	0.0460621551407828	0.53473178192308	0.287914994615164	0.993133681629976
6	exm2266255	130936249	1	3.97752	0.0461114071956536	1.329602466252	1.00137093887871	1.76542243201402
2	exm203901	74489318	1	3.97723	0.0461193474385342	2.73778719211074	0.923559548592921	8.11585860457538
11	exm913471	59224885	1	3.97635	0.0461434507902776	0.727086373783709	0.53182542073967	0.994037844612021
4	exm2265879	148029669	1	3.97613	0.0461494787023219	1.336400759743	1.00173149731333	1.78289776770614
1	exm2070	1220954	1	3.97558	0.0461645521134718	0.752495697487528	0.567951074735475	0.997014465598178
1	exm32146	24484108	1	3.97514	0.0461766145781941	3.78497771818916	0.849727133880084	16.8595961644437
2	exm2269108	101566070	1	3.97474	0.0461875833377285	0.752488172568177	0.568416985614112	0.996157401748043
21	exm2268377	47982363	1	3.97406	0.0462062365314483	1.31927190856609	1.00163132917209	1.73764369987331
6	exm-rs10484554	31274555	0.9986	3.97155	0.0462751575308805	0.57720949622009	0.336727931371324	0.989436193100502
1	exm130239	183532580	1	3.96768	0.0463816345800106	0.341714392659573	0.115146505563207	1.01409845893849
1	exm2250359	183542323	1	3.96768	0.0463816345800106	0.341714392659573	0.115146505563207	1.01409845893849
10	exm822505	48371362	0.9901	3.96489	0.046458557281039	2.22449517002857	0.960347577646251	5.15274715186321
1	exm71114	85113229	1	3.96475	0.0464624207429953	1.29466244378035	1.00254322853291	1.67188210364104
1	exm6947	3416449	1	3.96449	0.0464695966423045	1.31948300895904	1.00191182521187	1.73771320701144
20	exm1519084	1546805	1	3.96278	0.0465168210986433	0.453341307047259	0.205128226553808	1.00190180614371
11	exm887088	6891758	0.9986	3.96215	0.0465342323328165	0.749162022824993	0.562823049237916	0.99719394435459
8	exm2270850	40763844	1	3.96087	0.0465696287009505	1.29721544267285	1.00160128068294	1.68007762885599
19	exm1412386	5772950	0.9986	3.96075	0.0465729485653381	0.752917213091474	0.568303313584571	0.99750312239746
16	exm1212285	3724465	0.9986	3.95994	0.0465953641767627	1.29996845657496	1.00247305296309	1.68574904142794
11	exm870593	419706	1	3.95737	0.0466665606369607	0.522035335949889	0.273192118644883	0.997543023320369
5	exm2270095	99110348	1	3.95711	0.0466737697771577	1.31395280188567	1.00210220654431	1.72286740725067
15	exm1154529	42982340	1	3.95703	0.0466759882103453	0.580886438457407	0.340183534385211	0.991902959070438
17	exm1276230	2203167	0.9944	3.95552	0.0467178819948149	0.723858027817588	0.526033699924071	0.996077712343522
1	exm2268656	18201318	0.9986	3.9555	0.0467184371453144	0.761412513737521	0.581403657515974	0.99715405739456
22	exm1617809	46644177	0.9986	3.95489	0.0467353725770259	0.390948281548497	0.15244216511711	1.00260338293124
7	exm2262259	144321911	1	3.95443	0.0467481478390275	1.31932468049786	1.00079031213219	1.73926046019121
8	exm-rs2197089	19826373	0.9986	3.95401	0.0467598154242104	1.30149030977967	1.00211222761648	1.69030671392889
4	exm2265888	164200171	1	3.95367	0.0467692628609209	0.741930281850105	0.552771811527773	0.995818765802822
4	exm394030	36310065	0.9986	3.95319	0.0467826038448626	2.01021161977657	0.964727115016447	4.18865634030649
5	exm441860	1232408	1	3.95304	0.0467867737251336	0.607665933196175	0.369704958833978	0.998780743897451
9	exm801615	139990813	0.9972	3.953	0.0467878857593873	1.39433834765511	0.999030470297925	1.94606619672149
3	exm362947	167035354	1	3.9491	0.046896443031231	0.496237815713772	0.246725227708545	0.998081842020918
8	exm2258584	108386442	1	3.94849	0.0469134465055694	0.760028003249234	0.579314367327689	0.997104200938112
1	exm38813	31349647	1	3.94833	0.0469179075093309	0.524258707445468	0.275838425373732	0.996406472230993
2	exm264150	218683154	0.9986	3.94821	0.0469212535556839	1.31674133662809	1.00105055144299	1.73197088508181
9	exm-rs1556032	14446001	0.9986	3.94742	0.0469432879760468	1.35353542146074	1.00045010126519	1.83123389645525
1	exm2263849	215154120	0.9986	3.94737	0.0469446829266967	0.763165778000122	0.583535493783083	0.998091822889242
4	exm2256461	166981852	1	3.94692	0.0469572394496371	1.36547178642384	1.00019001805114	1.86415897566395
17	exm1315146	36486004	1	3.94677	0.0469614257442353	2.36136537388652	0.953448373131084	5.84829403051866
8	exm703685	67064613	1	3.94566	0.0469924165582067	0.444391210395609	0.198144245677904	0.996665571595231
6	exm-rs2050189	32339647	1	3.94544	0.0469985614420069	1.33085288017275	1.00012000720029	1.77093915160931
19	exm1425478	10444149	1	3.94534	0.0470013548511043	2.98640403576922	0.881553135904047	10.1169273882879
14	exm-rs1335515	58385365	0.9986	3.94459	0.0470223110007434	0.682194821437812	0.468316935342007	0.993739677985868
17	exm1328429	42395568	1	3.94411	0.0470357281071081	0.491831057757208	0.242515415876593	0.997443274005586
7	exm613954	34889182	0.9972	3.94316	0.0470622947001011	1.62768701846826	0.990971008374362	2.67350407600343
11	exm911839	57798723	1	3.94088	0.0471261191050348	0.745559750325816	0.558031425548143	0.996107595123132
11	exm911851	57798942	1	3.94088	0.0471261191050348	0.745559750325816	0.558031425548143	0.996107595123132
10	exm823691	50339754	1	3.94055	0.0471353644070635	0.646889362420001	0.42151496416483	0.99276629013939
14	exm1113388	73978772	1	3.9385	0.0471928402096447	1.756705183964	0.989841945113151	3.11771387228751
19	exm-rs2115386	7196565	1	3.93716	0.0472304497024396	0.760621056352411	0.579476598061783	0.998401279317606
6	exm2270526	137842399	1	3.93706	0.0472332576482203	1.35436132994431	1.00053014047482	1.8333226934853
10	exm826489	61414011	0.9986	3.93502	0.047290578190102	0.748256084980302	0.560923918670187	0.998151710195217
1	exm45352	36888462	1	3.93391	0.0473217981248902	0.683779350766856	0.469578403812493	0.995699274720534
21	exm1574554	44324365	0.9986	3.93356	0.0473316467557384	0.742041579739516	0.551932236612832	0.997632806232638
17	exm1364570	78337058	1	3.93298	0.0473479721039647	2.05496743272452	0.971882856294633	4.34506187881371
13	exm1056554	23824818	0.9986	3.93225	0.0473685279670985	1.85217384387187	0.983114190766781	3.48950537566589
8	exm2258588	110007151	0.9986	3.92908	0.0474579003484077	1.43673043388882	0.996755275533291	2.0709345938546
1	exm125430	175348723	1	3.92729	0.0475084446989243	0.731922972048333	0.537299291434674	0.997054346974425
1	exm118923	162367103	0.9986	3.92691	0.0475191820895609	1.40092117165358	0.997313614807996	1.96786657681904
2	exm238479	167055393	1	3.92686	0.0475205950946806	1.32567266193157	1.00149111060153	1.75477387067869
15	exm1150768	41679685	0.9986	3.92592	0.0475471678417257	0.536923313538286	0.28817999829321	1.00038007220915
10	exm2267121	97348734	0.9986	3.92453	0.047586490314824	0.726323333757354	0.528622876617806	0.997962079385777
6	exm-rs2395165	32388144	1	3.9231	0.0476269801730648	1.8324795589821	0.979454005324719	3.4283873833652
13	exm-rs9315923	43070894	1	3.92271	0.0476380291681713	0.68244045578506	0.467287770580588	0.996645638483131
13	exm1077580	103384824	1	3.92223	0.0476516316436419	0.731330354483489	0.535823748185097	0.998171673429053
2	exm-rs1018326	182007800	1	3.91953	0.0477282219552992	0.716806033561384	0.51609212118849	0.995579797976315
7	exm-rs12531488	144892086	1	3.91822	0.0477654292226865	1.32018252030792	0.999490130027894	1.74377098338923
14	exm1088803	23299286	1	3.91595	0.0478299753610462	1.52369758113857	0.993262797400931	2.3374018687125
3	exm2256027	42787469	1	3.91497	0.0478578695293568	1.3018287412544	1.0002400288023	1.69435137842396
11	exm953314	107992346	0.9972	3.91184	0.0479470751014471	1.28739397416283	1.00059017408423	1.6564222411468
16	exm-rs8049439	28837515	1	3.91146	0.0479579171079664	0.748473110712157	0.56027362416826	0.999900004999833
11	exm884564	6221214	0.9986	3.91124	0.0479641952414641	0.766431463148066	0.588022539109075	0.998970530267926
3	exm-rs9831754	78353591	0.9986	3.91069	0.0479798943695848	0.75686528532557	0.572948181522427	0.999820016199028
5	exm494016	149006726	1	3.90961	0.0480107375274771	0.49898462266902	0.249264673814363	0.998880626965911
4	exm420441	115589441	1	3.90952	0.0480133087348409	0.71698525747183	0.515586598656224	0.997054346974425
14	exm1096355	34269167	0.9986	3.90758	0.0480687678760504	1.38310365602426	0.996615739562463	1.91949091030852
20	exm1527715	18523002	1	3.90735	0.048075347409665	1.41352982777755	0.998740793466709	2.0005857246317
13	exm-rs9545076	79910118	1	3.90683	0.0480902263804226	0.739907574432532	0.548312444671726	0.998451200629595
4	exm2261582	110940045	1	3.90448	0.0481575285127984	1.3721378527203	0.99828147835229	1.88602228470921
20	exm1544794	44141331	1	3.90421	0.0481652674619456	1.31134063577723	0.999720039196342	1.72011302349368
17	exm1313808	34871721	1	3.90403	0.0481704274905106	0.39326169426633	0.153282906945914	1.0089498122044
6	exm-rs1544403	29381906	1	3.90386	0.0481753013864959	2.19396410238811	0.953305366600873	5.04925142688614
22	exm1620265	50439194	0.9986	3.90323	0.0481933680100944	1.45196817773213	0.9949925791421	2.11882141971804
7	exm663179	141478308	0.9972	3.90174	0.0482361254682701	1.3385139419177	0.999540105783779	1.79244390729391
8	exm715595	110437443	1	3.90081	0.0482628333003026	0.326965702142572	0.100819851827743	1.06036161905774
9	exm772474	114476748	0.9986	3.89824	0.0483367200038569	0.676833482591272	0.459567246857387	0.996805114543033
17	exm2260668	48895156	0.9972	3.89608	0.0483989116702062	1.4461574436477	0.99466428576237	2.10259017213501
20	exm2260908	16629423	1	3.89596	0.0484023692382009	0.75856256380691	0.575399900953351	1.00003000045
6	exm558829	64694354	1	3.89519	0.0484245615041035	0.690085345437387	0.477300026237318	0.997742551877224
22	exm2268403	22260576	1	3.89518	0.0484248497859837	0.763616178664273	0.583710580692942	0.998980520023177
6	exm585895	150239484	0.993	3.89442	0.0484467645101069	0.660267647269018	0.438090398776707	0.99511198541583
3	exm2255712	135288025	0.9986	3.89396	0.0484600337704887	1.32178090798702	0.999140369694013	1.74860792508469
11	exm888101	7694013	1	3.89234	0.0485067951969673	0.626291099996254	0.394269733943915	0.994853289931492
2	exm-rs13012765	101498174	1	3.89231	0.0485076615983526	0.681233604556736	0.464088505654659	0.999980000199999
16	exm2267934	26054257	1	3.8906	0.0485570734894943	0.539032183612224	0.291711493821477	0.996027909702981
21	exm-rs2823455	17069166	1	3.88905	0.0486019079537381	1.73595900269466	0.98179769999696	3.06942423988768
2	exm271511	227660544	0.9986	3.88876	0.0486103011891874	0.413792764220197	0.170030065786786	1.00701448707163
11	exm-rs17116334	113961762	1	3.88811	0.048629119172197	0.582649193591321	0.339812936345355	0.999010489888324
5	exm2265921	22683956	0.9986	3.88521	0.0487131700702343	1.31249512343678	0.99952011518157	1.72347051638115
4	exm2265890	167625748	0.9986	3.88471	0.0487276770982941	1.29657996281122	0.999100404878527	1.68263328866125
2	exm193977	54197829	1	3.88405	0.0487468333595005	0.634739881148373	0.403725535286012	0.997942120343781
4	exm387675	7716932	1	3.88386	0.0487523495144885	0.431197093457621	0.185027651038432	1.0048919265927
14	exm-rs10484128	98642572	1	3.87928	0.0488855174843942	2.03289319986963	0.964746409751694	4.28366949107368
1	exm38418	29602227	0.9986	3.87803	0.0489219291280079	0.371435518703897	0.135599444512462	1.01745051169806
1	exm130327	183616884	0.9986	3.87683	0.0489569112470623	0.314516103705971	0.0950169483128893	1.04108142017613
1	exm130337	183617094	0.9986	3.87683	0.0489569112470623	0.314516103705971	0.0950169483128893	1.04108142017613
1	exm2250360	183617311	0.9986	3.87683	0.0489569112470623	0.314516103705971	0.0950169483128893	1.04108142017613
1	exm130365	183617693	0.9986	3.87683	0.0489569112470623	0.314516103705971	0.0950169483128893	1.04108142017613
8	exm722302	134128945	1	3.87618	0.0489758709219609	0.314553847903022	0.0950302516168626	1.04118553352373
18	exm1392254	67863844	1	3.87578	0.0489875422676295	0.59125966061673	0.349423718525007	1.00048011521843
15	exm1154518	42981806	1	3.87503	0.0490094339572769	0.588793353408442	0.347180660177887	0.99855105074208
15	exm1166364	59981590	0.9958	3.8732	0.0490628930450951	0.763998082221538	0.583605522243961	1.00016001280068
18	exm2272746	69051326	1	3.87108	0.0491249007873256	0.74239784519466	0.551187630815405	0.999940001799964
17	exm1284757	6511781	0.9986	3.8697	0.049165308781477	1.46641405178174	0.994167077931805	2.16296507438387
17	exm2253151	6511781	0.9986	3.8697	0.049165308781477	1.46641405178174	0.994167077931805	2.16296507438387
7	exm650095	107671407	1	3.86939	0.0491743907666626	0.339415587704114	0.110960610611848	1.03824314390894
16	exm-rs3104767	52624738	1	3.86517	0.0492981993244406	0.760438529203021	0.577677225316739	1.00102052037691
3	exm301398	38766675	1	3.86378	0.0493390519097965	0.723973854367915	0.524159107753324	0.999970000449996
17	exm-rs220470	3664975	1	3.86237	0.0493805288343003	0.754650915675282	0.568706952211972	1.00140098045749
3	exm2269552	149889584	0.9986	3.86099	0.0494211589321403	0.757758913499186	0.574319165349339	0.999790022048457
8	exm2266602	27766880	1	3.86073	0.0494288178302288	0.765458713016947	0.585821583957569	1.00018001620097
7	exm2264259	23420767	1	3.85972	0.0494585815995408	0.662880862177451	0.439890256598926	0.998910593834221
10	exm-rs10761731	65027610	0.9986	3.85822	0.0495028201565766	0.670266422576923	0.449266062465464	0.999980000199999
7	exm2270724	6747267	1	3.85756	0.049522298360807	0.745947542213138	0.556621390487981	0.999670054444011
7	exm621685	51097216	1	3.85659	0.049550940112224	0.488190295180025	0.237777480152104	1.0023226932824
12	exm-rs11060202	129693530	1	3.85614	0.0495642334639259	0.710802973070544	0.504902468521343	1.00067022450014
8	exm2258899	56116863	0.9986	3.85485	0.049602361954709	1.3107244504933	0.997722597225733	1.7219028715978
12	exm2271758	77154974	0.9986	3.85356	0.0496405214306752	1.35830826141448	0.997084259053513	1.85041511424903
19	exm1511874	57088558	0.9986	3.85352	0.0496417051658219	1.57669360608247	0.98817052497374	2.51574756014808
21	exm2272981	36935896	1	3.85317	0.0496520641204003	1.30214121764796	0.997622829954458	1.69959502143951
3	exm2269545	143969565	0.9986	3.85247	0.0496727888807328	0.736791743495699	0.542976086289769	0.999790022048457
3	exm2265540	186812036	1	3.85204	0.0496855243356962	1.3139790812045	0.997832352747871	1.73027438503523
10	exm-rs1219648	123346190	1	3.85154	0.0497003373417466	1.31061959673146	0.997702642973332	1.72166182206964
11	exm906347	48238549	0.9986	3.8491	0.0497726917775109	0.657119098940515	0.431606925335725	1.00045010126519
6	exm-rs2301227	33033814	0.9944	3.8468	0.0498409966220354	0.704173855131679	0.495796360534481	1.00012000720029
11	exm2249563	111225028	1	3.84628	0.0498564531782184	0.315940934185785	0.0954435791809213	1.04583959183857
5	exm-rs803137	132132647	0.9986	3.84566	0.0498748887680862	0.725314445663096	0.525486909256581	1.00114065004699
14	exm2272162	36945384	0.9986	3.845	0.0498945216654683	2.70407528532737	0.911084163636436	8.02570888745386
17	exm1317633	38100673	1	3.84209	0.0499811823157473	5.26430956376485	0.672845193711404	41.1873017954059
6	exm-rs452930	94922837	1	3.84198	0.049984461265736	1.38689855668145	0.995898434490791	1.93139009474262
4	exm392830	25335580	1	3.84196	0.0499850574628802	1.5415832920478	0.989436193100502	2.40185174434947
5	exm2261930	43711378	1	3.84122	0.0500071220403043	0.622071649969586	0.387116344248409	0.999630068441559
6	exm589683	155761166	1	3.83565	0.0501735333497277	5.2630989117955	0.672098749899341	41.214494387159
16	exm2273534	28995757	1	3.83452	0.0502073649776408	0.751195005353973	0.562766769747014	1.00270364828272
10	exm859750	121086097	0.9972	3.834	0.0502229416129497	0.316510139998866	0.0956145761843156	1.0477342756714
1	exm-rs558475	58601866	1	3.83339	0.0502412207139538	1.37117769231874	0.994723967409947	1.89010049572647
10	exm2271303	63588911	1	3.83277	0.050259806677039	0.747508202898686	0.558109555416683	1.00119070833094
11	exm955763	111958677	1	3.83264	0.050263704655235	0.278749987792927	0.0721614001504995	1.07676373408543
8	exm719122	124448804	1	3.83239	0.0502712016651493	1.30410893614019	0.996675538300781	1.70637288863355
8	exm-rs13265801	124460546	1	3.83239	0.0502712016651493	1.30410893614019	0.996675538300781	1.70637288863355
16	exm-rs1532624	57005479	1	3.83128	0.050304502663695	1.3237650670963	0.997213888432917	1.75724984698944
8	exm719331	124696867	1	3.82977	0.0503498414557524	0.758577735209899	0.574600650698639	1.00146106631888
13	exm-rs6561030	42631719	1	3.82853	0.0503871056054309	0.545555902272474	0.295614215718645	1.00683324077661
3	exm-rs9836484	78044689	0.9986	3.82773	0.0504111624604837	0.645022551004419	0.415841957816321	1.00052013522344
4	exm393996	36285777	1	3.82732	0.0504234963033846	1.52162676090517	0.988902041790061	2.34133200424141
6	exm551032	44140054	1	3.82715	0.050428611271159	0.316839481772502	0.0957150242152967	1.04881399793685
17	exm-rs242557	44019712	1	3.82407	0.0505213774895586	1.33682847641713	0.996276947808873	1.79378874447529
7	exm-rs11984075	37436854	1	3.82273	0.0505617931099065	0.489867662933685	0.238620704057577	1.00565593474323
3	exm-rs2800	143424822	1	3.8216	0.0505959014998523	1.30750403108501	0.996705439015438	1.71523483281651
7	exm663431	141673345	1	3.82069	0.0506233869979385	0.729343838805369	0.531384188777051	1.00105055144299
13	exm1066453	43462422	0.9986	3.81994	0.050646051745431	0.695259584690837	0.483564775975659	0.999620072190856
20	exm1525083	9547018	1	3.81876	0.0506817326651336	1.35176345095271	0.994723967409947	1.83693789899971
6	exm583367	143929450	1	3.81715	0.050730458822688	0.279456118140277	0.0723441996367235	1.07950219033717
11	exm884865	6265242	1	3.81715	0.050730458822688	0.279456118140277	0.0723441996367235	1.07950219033717
3	exm2238360	113953480	1	3.81617	0.0507601424673239	3.04853150224683	0.877200230210998	10.594552988154
12	exm982156	9020489	1	3.8151	0.0507925731303622	2.09918673358571	0.953829828766378	4.61993206296686
17	exm2272524	46042327	1	3.81424	0.0508186547748141	0.764785405648185	0.583768954669661	1.00194188301749
4	exm-rs1812175	145574844	1	3.81315	0.0508517320896727	1.42953611994699	0.991893040090443	2.06029669679314
6	exm-rs2844657	30829522	0.9986	3.81172	0.050895161622111	1.59483454928406	0.985180899852415	2.58173073100167
4	exm2256576	31147272	0.9901	3.81126	0.0509091402958756	1.33771107443687	0.995619621964709	1.79734396469587
3	exm345392	124732618	1	3.81094	0.0509188669847126	1.33559915979118	0.995201549524842	1.79244390729391
3	exm322556	52721305	1	3.80945	0.0509641827604124	0.742553765113169	0.54963547127008	1.00317502976338
3	exm322774	52797634	1	3.80945	0.0509641827604124	0.742553765113169	0.54963547127008	1.00317502976338
1	exm165415	246755124	0.9986	3.80838	0.0509967512658022	0.658671731399688	0.433839772862838	1.00001000005
15	exm2267757	37254835	1	3.80671	0.051047626467599	0.724017294102356	0.523169382624533	1.00196192205554
7	exm670797	150217309	0.9986	3.80668	0.0510485408839083	1.35436132994431	0.994773704851743	1.84391310329969
13	exm-rs9581094	25082630	0.9986	3.80579	0.0510756764477934	0.53597379984084	0.284082667622387	1.01121239292809
1	exm-rs12134279	197781198	1	3.80528	0.0510912329142931	1.4051021432988	0.992230341061989	1.98977188199039
4	exm-rs4234898	156998541	1	3.80362	0.0511419023904337	0.679233719031578	0.461635343197642	0.999400179964005
9	exm756292	79324741	1	3.80332	0.0511510651925433	1.34998030033578	0.994316214178433	1.83284609154593
5	exm2257113	172092620	1	3.8012	0.0512158651600703	1.30836726858257	0.996595807446993	1.71765501976161
12	exm-rs1896312	115346424	1	3.80104	0.0512207592454092	0.746051982179675	0.555231575004977	1.00246302828268
2	exm219026	108875198	0.9986	3.79916	0.0512783018081399	0.753565000403352	0.565876173187987	1.00351616726359
10	exm-rs11593576	81015896	0.9986	3.79909	0.0512804456700218	1.36618201639657	0.993262797400931	1.87913205995004
20	exm1535786	33509608	0.993	3.79873	0.051291472742779	3.03262930298872	0.877937387967288	10.4754036534363
6	exm-rs3873379	31262169	0.9986	3.79735	0.0513337664245278	1.30341794153378	0.995450381014863	1.7066629966831
4	exm2264075	164402006	0.9986	3.7944	0.0514243005718502	1.33311725424167	0.995599709771392	1.78503852922741
7	exm2270596	29872395	1	3.79361	0.0514485739652542	0.7532787001037	0.565712092890556	1.00303459508987
6	exm-rs3129891	32415080	1	3.79108	0.0515263918576117	1.44257541673673	0.991754184784928	2.09834722680482
2	exm278433	237103697	1	3.78882	0.051596010350764	0.50297239052561	0.251000587303126	1.00790104985066
1	exm80933	109823457	1	3.7868	0.0516583199393096	0.280840046853409	0.0727002831265329	1.08488067067568
15	exm-rs7164838	34967574	0.9986	3.78669	0.0516617153201353	0.708085804383209	0.4998786050191	1.00302456479407
11	exm2219582	86662393	1	3.78639	0.0516709766495754	0.280870940957707	0.0727097347776834	1.08496746460104
2	exm2269315	126580416	0.9986	3.78608	0.0516805485350485	0.744308261490241	0.552644688630815	1.00245300370252
3	exm2255889	188605426	0.9986	3.78568	0.0516929021266473	0.771306074815259	0.593730361232055	1.00199198136409
21	exm1565450	32410582	0.9972	3.78416	0.0517398742707413	1.34933246528447	0.99512193658544	1.82964141579486
11	exm-rs12807809	124606285	1	3.78201	0.0518063922492378	1.48322682268429	0.987972910630838	2.22674304513614
8	exm713146	101608919	1	3.78116	0.0518327150026102	1.33333057006716	0.994226729746017	1.7880935564162
15	exm2264572	36635324	1	3.78068	0.0518475858670472	0.364186201338405	0.126270354507506	1.05037789560821
2	exm245404	179398509	0.9986	3.78057	0.0518509944091462	0.513687589933034	0.261772362056516	1.00803208550427
2	exm245483	179400895	0.9986	3.78057	0.0518509944091462	0.513687589933034	0.261772362056516	1.00803208550427
2	exm246384	179434516	0.9986	3.78057	0.0518509944091462	0.513687589933034	0.261772362056516	1.00803208550427
1	exm114575	159802683	1	3.77871	0.0519086656666572	2.05213353350756	0.94808606024338	4.44184575213051
10	exm864317	128193368	0.9972	3.77734	0.0519511873578385	1.39163595343061	0.991813691821208	1.95263550286806
7	exm-rs10954668	81847651	0.9986	3.77682	0.0519673366249915	0.730679760025477	0.53236283576352	1.00287412239281
8	exm2270988	78095409	1	3.77669	0.0519713747716138	0.399205083662664	0.155582366421459	1.02430056084502
2	exm186520	37035934	1	3.77572	0.0520015160403422	1.74357917913048	0.971970329687943	3.12776909117063
22	exm1594976	25145453	0.9986	3.77535	0.0520130180977873	1.40180403006292	0.991367476065964	1.98216563095105
15	exm-rs1266483	91462406	1	3.7726	0.0520985907615215	0.670206101313389	0.447181824882913	1.00445991595321
3	exm365264	172835125	0.9986	3.77196	0.0521185272143006	1.33891555633942	0.993163476087339	1.80503503216831
8	exm2246958	42977877	1	3.77137	0.0521369132828863	0.320081380966744	0.0968463090324899	1.05788327366413
1	exm144888	207760773	1	3.77106	0.0521465765098887	1.31911360543544	0.994505152207672	1.74969239815015
13	exm2271985	102959556	1	3.77036	0.0521684036718204	0.775885749239377	0.599655473213065	1.00390761489615
5	exm2270239	119413303	0.9986	3.7702	0.0521733940946814	1.36906770378075	0.99222041880819	1.88906122627912
5	exm454217	52193287	0.9986	3.76846	0.0522276975729022	0.745082744743676	0.552926609305678	1.00402809103836
6	exm2270437	159425707	1	3.76832	0.0522320694172278	0.74160390433441	0.547682247793012	1.00418874838517
11	exm908007	55563900	0.9986	3.76521	0.0523292867363694	1.44199850196068	0.988832821069889	2.10282146977508
15	exm1190491	91452595	1	3.76459	0.0523486905631156	0.678670188942121	0.458181447382338	1.00527385808719
20	exm1544867	44184375	1	3.76412	0.0523634049895052	1.33538548102037	0.993878811279889	1.79425519018416
19	exm1430638	12541214	0.9958	3.76376	0.0523746785742959	0.770011368467416	0.590715951873334	1.00373696510726
6	exm-rs7761777	81092467	0.9986	3.76261	0.0524107086265665	1.5200602922113	0.984914936916067	2.34597243411936
8	exm2258989	85328171	1	3.76203	0.0524288902554495	0.765527607401319	0.58370474361632	1.00398793071793
11	exm922070	64026639	1	3.76171	0.0524389243563044	0.564073904342664	0.316048372366864	1.00674262986249
5	exm510812	179740827	0.9986	3.7608	0.0524674699401348	1.35202031040927	0.992458580286938	1.84186749527751
2	exm186392	36825137	1	3.76073	0.0524696664353629	0.608231325380663	0.364897057290315	1.01383482761273
7	exm663290	141537735	1	3.75951	0.052507963842521	0.772657042197867	0.594449209784815	1.00428917228112
2	exm183475	29295389	1	3.75877	0.0525312078314756	1.47495871563489	0.986156711890529	2.20604208904764
12	exm-rs830124	122395777	0.9986	3.7586	0.052536549204942	1.32881823216872	0.994415650771598	1.77569163401753
1	exm-rs1077514	23766233	1	3.75824	0.0525478622464096	0.693419585866631	0.478499554080856	1.00487182895514
14	exm2272131	90965383	1	3.75766	0.0525660942370481	0.739789198690935	0.545354083927329	1.0035563087131
6	exm-rs2523535	31336250	0.9972	3.75189	0.0527478361736243	1.63592762793743	0.978925242940536	2.73390229322894
6	exm-rs9277935	33160425	0.9986	3.74842	0.0528574535025421	1.55259853281008	0.981827154369773	2.45520435964508
7	exm619703	47851623	0.9986	3.74408	0.0529948936824129	0.725923965760054	0.523991403672927	1.00568610487382
14	exm2260378	85820752	1	3.74311	0.0530256635801414	0.351596875404848	0.112593645404257	1.09792276600657
5	exm490132	141019110	1	3.74257	0.05304280140963	0.754907540610378	0.567349365558459	1.00446996060259
1	exm45360	36893968	1	3.74055	0.0531069616052917	0.687798061083508	0.470636144733373	1.00517333572758
20	exm-rs6088519	33132191	1	3.73917	0.0531508410592285	1.41477428150533	0.988091474493803	2.02568922363359
2	exm-rs13010713	181996045	1	3.7389	0.0531594306590533	0.72124961136163	0.518663483573411	1.00297441481959
22	exm2261209	32263131	0.9986	3.73825	0.0531801153544912	0.701552179117397	0.490088152988547	1.00425904405788
3	exm290816	12393125	1	3.73737	0.0532081328302347	1.48141838932926	0.984914936916067	2.22823546288049
4	exm2269892	188258978	1	3.73678	0.0532269260264349	1.31223265066024	0.9933124617824	1.733565031491
19	exm2253980	52856955	1	3.73565	0.0532629394003944	0.735922841991084	0.539069917185736	1.00467087468545
7	exm-rs11984145	38835035	1	3.73279	0.0533542036407576	0.453921955455983	0.202193524122128	1.0190491636148
1	exm154612	227935762	0.9986	3.73115	0.0534066116755074	1.40752099860451	0.988951488128299	2.00324827384821
2	exm260693	209036712	1	3.73084	0.0534165241973347	1.55674950998122	0.979346271309612	2.4746030516842
1	exm143308	206603535	1	3.73058	0.0534248394276999	1.32018252030792	0.993074095396683	1.75503710650148
20	exm1556537	60989365	0.9958	3.72703	0.0535385115490386	1.30317031565009	0.993759552978177	1.70891727933795
15	exm1166362	59981515	0.9986	3.72675	0.0535474881295333	0.768188602355183	0.587047231423497	1.00523364793708
18	exm1392042	67718688	1	3.72545	0.0535891859969319	0.516185026131498	0.262650769981185	1.01444331103607
18	exm-rs1893217	12809340	0.9986	3.72483	0.0536090847831214	0.58149087460572	0.335746119953999	1.00711519355557
20	exm2268271	10110237	1	3.72177	0.0537074096187756	0.766071324999481	0.583453804532335	1.00584702752407
8	exm-rs975730	129316014	1	3.72163	0.0537119127078096	0.760925365632751	0.575319350605873	1.00641045960574
9	exm740922	17273731	0.9986	3.72034	0.0537534242820401	0.745925164122545	0.553026145053302	1.00611864288793
12	exm1035128	109684125	1	3.71967	0.0537749979648017	0.352519267023791	0.118501459740215	1.04867766097921
8	exm719103	124440174	0.9986	3.71861	0.0538091481990388	1.29966949821147	0.992815929694875	1.70134650617139
8	exm719120	124448736	0.9986	3.71861	0.0538091481990388	1.29966949821147	0.992815929694875	1.70134650617139
8	exm719125	124449466	0.9986	3.71861	0.0538091481990388	1.29966949821147	0.992815929694875	1.70134650617139
19	exm1459479	37005998	0.9986	3.71856	0.0538107596264266	0.532613105105017	0.281469833656245	1.00783049924647
11	exm-rs2237892	2839751	1	3.71541	0.0539123826838088	1.31048854132467	0.992974792952348	1.72953052699061
8	exm2266615	48089751	1	3.71494	0.0539275629115391	1.329602466252	0.991823610007717	1.78241645028964
13	exm1075666	98896776	0.9986	3.71459	0.0539388702780164	1.31813782245165	0.992458580286938	1.75069000710864
9	exm778877	125143973	1	3.71427	0.0539492106396973	5.16662670132627	0.65871784003467	40.524632536295
17	exm2268008	47318414	1	3.71401	0.0539576137299075	1.28820528790355	0.994286385139446	1.66900893805352
10	exm829795	70856852	0.9972	3.71315	0.0539854184469506	1.30709876765445	0.993928506462822	1.71894374423771
6	exm2264200	63496747	1	3.71266	0.0540012674574249	0.352861376609129	0.118615275764516	1.0497163659377
7	exm671122	150447027	1	3.70933	0.0541091067120552	1.47962695711324	0.981856609626231	2.22975117828008
12	exm2271694	20097565	1	3.70929	0.0541104034644528	0.753904180963435	0.564835918357256	1.00626957200376
6	exm583392	144081609	0.9986	3.70877	0.0541272642423455	1.40837984833619	0.987646933359538	2.00834299201677
5	exm-rs2244012	131901225	0.9986	3.70762	0.0541645722727085	1.42521118109481	0.985437080188378	2.06122403894303
19	exm1420858	9057408	0.9986	3.70713	0.054180477015011	1.68350848550281	0.970794956833003	2.91946388968264
22	exm2273031	35728466	0.9986	3.70635	0.0542058049770801	0.757410424557578	0.570056386136279	1.0063299499894
14	exm2267713	61745417	1	3.70474	0.054258124170933	1.29724138724115	0.993540949923739	1.69377539687771
1	exm11556	9009451	1	3.70463	0.054261700726537	0.464162765756214	0.209890355769017	1.02648464626484
10	exm824632	50950976	1	3.70376	0.0542899968329248	1.34162289925899	0.991040378772884	1.81620652693763
17	exm2264641	28418765	1	3.70373	0.0542909728395675	0.44533877246911	0.194094524284711	1.02181453223024
2	exm2265171	88417387	1	3.69995	0.0544140985686031	0.704871332442562	0.493669013258712	1.00644065237242
16	exm1268760	88787673	1	3.69899	0.0544454156908644	0.586648175000689	0.339022093892911	1.0151536699504
2	exm-rs454305	70736219	0.9986	3.69838	0.0544653250365761	0.767167590637348	0.585212646212766	1.00569616178516
15	exm-rs4775785	49192326	1	3.69821	0.0544708749173929	0.758987477807457	0.572409863281008	1.00639033159783
13	exm2267543	71728125	1	3.69801	0.0544774049562569	1.30360043281969	0.993024442933235	1.71129432602095
2	exm199716	70402903	1	3.69731	0.0545002666264439	1.31524110679781	0.992905287149573	1.74220229551961
7	exm666916	143747870	1	3.69635	0.0545316363095496	0.648093696317418	0.415862750434023	1.00999966583836
7	exm666927	143748098	1	3.69635	0.0545316363095496	0.648093696317418	0.415862750434023	1.00999966583836
7	exm-rs11977526	46008110	1	3.69597	0.0545440587618004	0.700332539719724	0.486815537866481	1.00750804508213
18	exm1390200	60028921	1	3.6959	0.0545463474353768	0.600807917714325	0.355258352737945	1.01606771951397
6	exm-rs2064476	33073322	0.9986	3.69577	0.0545505980991924	1.42501166549587	0.985969359914271	2.05953452802524
2	exm204519	74692191	1	3.69388	0.0546124358816562	0.353772934364644	0.118916941518279	1.05247022880151
3	exm2261349	107175486	0.9986	3.69364	0.0546202936130377	1.80178889151346	0.96218359435735	3.3740371677711
19	exm1457837	36290977	1	3.69315	0.0546363402022633	0.321994762209549	0.0949609048478326	1.09182433609415
12	exm1051661	131471699	1	3.69284	0.0546464947065083	0.217025591329749	0.0438430091205161	1.07427928050835
19	exm1510814	56473458	1	3.69272	0.0546504260193594	0.663822821634677	0.436585956928474	1.00933328598844
21	exm-rs234720	44445292	0.9986	3.69243	0.0546599279297106	0.695051038098983	0.479692502575026	1.00709505145312
2	exm186521	37035945	1	3.69171	0.0546835264509362	2.05476194625574	0.938530429437109	4.49852695565491
2	exm2255166	238257013	1	3.6913	0.0546969693230685	1.36596344476015	0.98831876166996	1.88790925031948
1	exm32357	24706144	1	3.6912	0.054700248603691	1.89741038264553	0.957940127839797	3.75823713355616
2	exm244578	178969039	1	3.68886	0.0547770432924989	0.489162761150152	0.235065753934315	1.01792882583357
5	exm477931	132652281	1	3.68747	0.0548227147484363	0.467479397847431	0.212947419618054	1.02624858194464
19	exm1417415	7936208	1	3.68736	0.0548263307594833	0.749019695562174	0.557813835724952	1.00575650536515
17	exm1295714	11650958	1	3.68678	0.0548454011810215	2.67941905365426	0.896076043169152	8.01199665255848
12	exm2267378	89653020	0.9986	3.68563	0.0548832340197792	0.760894929226858	0.574997261962771	1.00689365258339
10	exm2271418	79785825	1	3.68551	0.0548871833879622	0.411584884276719	0.161778041081311	1.04712676598635
3	exm2269474	78280658	0.9972	3.68547	0.0548884999109706	1.2899584389676	0.992121201727246	1.67719037908096
19	exm1400412	1388538	1	3.68492	0.0549066054973397	1.29652810064996	0.992141044349706	1.69428360572428
7	exm-rs1456893	50269672	0.9986	3.68463	0.0549161546283687	0.645893919489663	0.414065957588477	1.00752819544453
17	exm2253191	72351406	0.9958	3.68375	0.0549451420802548	1.31841466046133	0.990733203870034	1.7544580398076
7	exm2270664	106642123	0.9986	3.68301	0.0549695304473109	0.768618908446962	0.58683593245628	1.00671242803663
17	exm1282907	4937575	0.9986	3.68256	0.0549843668221314	3.62494820525847	0.806605966073543	16.2907913448393
2	exm2265133	32395315	0.9986	3.68243	0.054988653676265	0.741188722409772	0.545266834254061	1.00751812021296
3	exm-rs1809049	11302884	1	3.68117	0.0550302215504772	0.759891210520364	0.573297786531843	1.00721591011067
12	exm991473	27867727	0.9986	3.68076	0.0550437547874346	0.595139170968284	0.35038245237933	1.01086863915595
1	exm146044	209956542	0.9986	3.6797	0.0550787595123318	0.543845543408043	0.291591916624011	1.01432158514244
3	exm328250	64672474	1	3.67894	0.0551038717663389	0.748832464043199	0.557128146492337	1.00650104062319
15	exm2272268	80164053	1	3.676	0.0552011309078535	0.771043875326261	0.590119629955203	1.00742744766246
2	exm2255391	47259467	1	3.6728	0.0553071981037687	1.30310515876325	0.991377389790293	1.7128694412428
20	exm1555877	60899206	0.9972	3.67016	0.055394866227684	0.736128929237709	0.537514254140923	1.0081429751325
10	exm827664	64415184	1	3.66735	0.0554883415707336	0.631523578876672	0.395221069902095	1.0091112570896
1	exm31811	24406535	1	3.66579	0.0555403075521931	1.32783527041762	0.989040497767604	1.78268383281037
1	exm100981	152382120	1	3.66096	0.0557015297810363	0.748518020446078	0.555281548095483	1.00901035100928
6	exm-rs2858458	33003065	1	3.66043	0.0557192510307533	1.4143923440132	0.985427225866847	2.03008974208459
8	exm678114	2041894	1	3.6598	0.0557403236916797	0.42378882587541	0.173723556313333	1.03380895917726
1	exm95130	150727539	0.9986	3.65902	0.0557664253651936	0.76285294416646	0.577053670693503	1.00847571721371
6	exm-rs3128927	33074288	1	3.65902	0.0557664253651936	1.45359529310572	0.981994079174223	2.15170381415571
18	exm1384094	42532606	1	3.65858	0.0557811551052761	2.1574133911114	0.931946378266978	4.99436361710022
2	exm2255454	66665146	1	3.65737	0.0558216831734173	0.762059989512419	0.575756759506662	1.00863708623765
2	exm2261292	61184651	1	3.65704	0.055832741702866	0.597877138591744	0.352508691604412	1.0140376148563
17	exm-rs391300	2216258	1	3.65594	0.0558696202540189	1.34387872008867	0.988190288581875	1.82759336453197
1	exm87965	117660754	1	3.65342	0.0559542031013197	0.767781570268965	0.58492011302905	1.00780026478501
10	exm834569	75407290	1	3.6532	0.0559615937625777	0.664101685777135	0.437180117767687	1.00879848108269
12	exm974288	2062135	1	3.65294	0.0559703295155715	2.96148253687113	0.858704861375246	10.2135983094042
22	exm1616088	44489896	0.9986	3.65248	0.0559857886225983	0.728818900241989	0.526149440069003	1.00956545934313
10	exm812081	16967401	1	3.64713	0.0561659178394256	1.66332731025569	0.969320469392959	2.85419545131031
9	exm779289	125390874	1	3.64518	0.0562317252263146	1.80629899902762	0.961789179944143	3.39234017383899
11	exm2249881	46695414	1	3.64484	0.0562432077078834	1.30773940299345	0.990049833749168	1.72738723825078
11	exm-rs7120238	129175013	1	3.64469	0.0562482742994441	1.44488538488523	0.98179769999696	2.12637786646683
10	exm2267017	80481918	0.9986	3.6442	0.0562648285403502	0.751961615163972	0.56062670776114	1.00858665564411
4	exm-rs360929	152907700	1	3.64408	0.0562688834281224	1.4601950168718	0.980865435077914	2.17376350623249
3	exm369831	184675179	1	3.6439	0.056274966341169	2.97385770333943	0.856903473285862	10.3206836188899
5	exm-rs10069397	65783709	0.9986	3.64376	0.0562796979781461	0.703955595068646	0.490696239233809	1.00990876995881
5	exm481804	139231255	1	3.6413	0.0563629085129499	0.325094295088713	0.0980144855009878	1.07827225903423
9	exm-rs1000110	117908721	1	3.63979	0.0564140495496225	1.34941342766123	0.987834604105033	1.84334157882853
13	exm2271958	74186366	0.9986	3.63942	0.05642658830647	0.685360706830191	0.464162765756214	1.01197108669738
10	exm-rs10994336	62179812	0.9986	3.63815	0.0564696492437583	1.30790942016671	0.99088182499692	1.72635111677536
11	exm913492	59225221	0.9944	3.63646	0.0565270048914393	0.739190212062329	0.541929153058774	1.00825387695925
4	exm2269796	90819154	1	3.63582	0.0565487415095958	0.77196968335037	0.590993653625514	1.0083748746842
18	exm1382606	32834186	0.9986	3.63451	0.0565932613153717	0.704166813428337	0.491319819347193	1.00922226543323
2	exm191930	47251469	0.9986	3.63448	0.0565942812884788	1.37727925672196	0.985092237561292	1.92558535107928
6	exm2257476	117591755	1	3.63175	0.0566871805586278	0.61856685551507	0.377218757952049	1.01432158514244
12	exm989126	21457434	0.9958	3.63003	0.0567457935983547	0.32566045157547	0.0981871428894027	1.08012848321494
6	exm2270308	35024695	1	3.6277	0.0568252964308859	1.30696806431297	0.989455982022252	1.72635111677536
19	exm1421260	9065632	1	3.62594	0.0568854284519829	1.37079381631004	0.985575051037338	1.90659704271824
1	exm145701	209796329	1	3.62592	0.0568861121584037	0.569389810187469	0.318558228386447	1.01772526042562
7	exm661141	138601572	1	3.62591	0.0568864540148848	0.350508612769694	0.114273566402186	1.07511754522789
5	exm465335	82815408	1	3.62247	0.05700418215029	0.698451176755542	0.48277237968562	1.01047447725324
17	exm1284774	6515387	1	3.62199	0.0570206298831202	1.4415947989012	0.982367307833263	2.11551863514505
6	exm2257687	22735375	0.9986	3.62156	0.0570353685886156	0.762006647180157	0.575578302573469	1.00881865725407
7	exm660443	137374693	0.9803	3.62138	0.0570415394800598	1.37326346719839	0.98631450958791	1.91201947452813
17	exm1325697	40951150	0.9803	3.6208	0.0570614282855215	1.93146735189154	0.947327894701837	3.9379882639232
8	exm2271022	141004455	1	3.62002	0.0570881869080315	1.29914973437189	0.990089436534568	1.70470146233534
11	exm943469	76979550	1	3.61989	0.0570926479734481	0.704984120878587	0.492145930382665	1.00986837441592
19	exm2268215	5777323	1	3.61961	0.0571022576790703	0.757289248583985	0.568377197817708	1.00900026095622
18	exm-rs8097348	1595021	1	3.61897	0.0571242291692876	0.732186511752571	0.530773448203096	1.01001986603367
3	exm286072	3139957	1	3.61847	0.0571414006409723	1.31236388048669	0.988555986638619	1.74223713991396
12	exm995587	43822171	1	3.61841	0.0571434615858006	0.443534362483753	0.190114263640712	1.03476050106186
12	exm995626	43826204	1	3.61841	0.0571434615858006	0.443534362483753	0.190114263640712	1.03476050106186
12	exm995645	43828141	1	3.61841	0.0571434615858006	0.443534362483753	0.190114263640712	1.03476050106186
8	exm-rs7832232	38469303	0.9986	3.61785	0.0571627008768625	0.768027299686061	0.584732968537596	1.00877830531482
10	exm2267027	90759724	1	3.61734	0.0571802283576003	0.772973896535869	0.592313040042189	1.00874804241961
2	exm194145	54587659	1	3.61703	0.0571908851046415	0.687853087129408	0.468316935342007	1.01030271119264
1	exm111074	156907115	1	3.61608	0.0572235560123868	1.34105953595588	0.987133490460914	1.82186372161439
6	exm2262132	45561960	0.9986	3.61456	0.0572758706880781	1.31329598970145	0.98988153958284	1.74237652446046
19	exm1513546	57967049	0.9986	3.61434	0.0572834467548086	0.756812306609874	0.567201873898161	1.00981788225952
17	exm-rs6504218	62408299	0.9986	3.61394	0.0572972241476926	0.758850872356311	0.570501203573713	1.00938375391443
3	exm-rs1875517	117307567	1	3.60906	0.0574655919370458	0.761816169329085	0.574617888976732	1.01000976588551
15	exm2272216	28266235	0.9986	3.609	0.0574676652991821	0.753662970221304	0.562496706517895	1.00978758817746
9	exm783131	130476383	1	3.60871	0.0574776876694117	1.7542650600373	0.959119119128041	3.20861698979106
1	exm110949	156883546	1	3.60708	0.0575340548486157	1.34140825676696	0.985092237561292	1.82660673053028
14	exm1085203	21052414	1	3.60689	0.0575406290750456	0.397261708546366	0.151006861923158	1.04508685834902
18	exm2268123	72022671	1	3.60551	0.0575884026655633	1.30425239601331	0.988526330403865	1.72083562269876
7	exm610354	25194753	0.9986	3.60368	0.0576518195768046	1.30822335609836	0.987992670286647	1.73223070020022
3	exm-rs10934040	110153012	1	3.60352	0.0576573677493898	1.47189398992605	0.979130838828366	2.21267015243882
2	exm194141	54587596	1	3.60342	0.0576608356452094	1.35617739061534	0.984619506751733	1.86792838261408
[truncated: 30,176 more rows]
